# Supplementary material for: EMP3 as a prognostic biomarker correlates with EMT in GBM
Source: BMC Cancer. 2024 Jan 17;24:89. doi: 10.1186/s12885-023-11796-0 (PMC10792875; doi:10.1186/s12885-023-11796-0)
Supplement: Supplementary file 3 — Additional file 3. [file 12885_2023_11796_MOESM3_ESM.zip]

Archive with 10 entries (10 files):
- Supplementary tables/supplementary table 1 emtCorrscRNA_PE_GBM.csv
- Supplementary tables/supplementary table 1 emtCorrscRNA_PE_GBM.txt
- Supplementary tables/supplementary table 2 emtCorrscRNA_Suva2019_GBM.csv
- Supplementary tables/supplementary table 2 emtCorrscRNA_Suva2019_GBM.txt
- Supplementary tables/supplementary table 3 emtCorrscRNA_Kriegstein_GBM2020.csv
- Supplementary tables/supplementary table 3 emtCorrscRNA_Kriegstein_GBM2020.txt
- Supplementary tables/supplementary table 4 emtCorrscRNA_IDHmut Glioma_Suva.csv
- Supplementary tables/supplementary table 4 emtCorrscRNA_IDHmut Glioma_Suva.txt
- Supplementary tables/supplementary table 5 emtCorrscRNA_Grade2_oliGlioma_Suva.csv
- Supplementary tables/supplementary table 5 emtCorrscRNA_Grade2_oliGlioma_Suva.txt
