# Supplementary material for: EMP3 as a prognostic biomarker correlates with EMT in GBM
Source: BMC Cancer. 2024 Jan 17;24:89. doi: 10.1186/s12885-023-11796-0 (PMC10792875; doi:10.1186/s12885-023-11796-0)
Supplement: Supplementary file 3 — Additional file 3. [file 12885_2023_11796_MOESM3_ESM.zip › Supplementary tables/supplementary table 1 emtCorrscRNA_PE_GBM.csv]

	Scorr	pValue
OR4F5
OR4F16-loc1
OR4F16-loc2
SAMD11	-0.109967212	1.96E-12
NOC2L	-0.005197419	0.740191292
KLHL17	-0.0217389	0.165406417
PLEKHN1	-0.022856996	0.144708945
HES4	-0.042440872	0.006749282
ISG15	-0.04907109	0.001732383
AGRN	-0.11217458	7.00E-13
RNF223
C1orf159	-0.042080774	0.007232112
TTLL10	0.006757473	0.66637028
TNFRSF18	-0.015215124	0.331653721
TNFRSF4	0.013042728	0.405314375
SDF4	-0.020757439	0.18534465
B3GALT6	-0.000214273	0.989092692
FAM132A	0.010274866	0.512108194
UBE2J2	0.000558229	0.971589104
SCNN1D	-0.077299092	7.85E-07
ACAP3	-0.089703657	9.77E-09
PUSL1	0.023905106	0.127165596
CPSF3L	-0.00451275	0.773410261
CPTP	-0.030839552	0.049062746
TAS1R3	0.003292102	0.833637816
DVL1	0.007579652	0.62867524
MXRA8	0.314671748	2.65E-94
AURKAIP1	-0.005486745	0.726294001
CCNL2	-0.061173718	9.36E-05
MRPL20	-0.022438646	0.152207818
ANKRD65	-0.142919604	4.94E-20
TMEM88B	-0.009516442	0.543739945
VWA1	-0.010626103	0.497791044
ATAD3C	-0.038836324	0.013185816
ATAD3B	-0.005653252	0.718336416
ATAD3A	-0.014037305	0.370449989
TMEM240	-0.052635767	0.00077797
SSU72	0.050485274	0.001268381
C1orf233	0.075730868	1.31E-06
MIB2	-0.030085972	0.054866266
MMP23B	-0.01438129	0.358838533
CDK11B	-0.04070003	0.009383476
SLC35E2B	-0.118097197	4.00E-14
CDK11A	-0.06497901	3.32E-05
SLC35E2	-0.018208916	0.245303016
NADK	-0.074514679	1.93E-06
GNB1	-0.010352473	0.508926371
CALML6	-0.019360969	0.216698518
TMEM52	-0.008178378	0.601814413
CFAP74	-0.014921618	0.341066946
GABRD	0.007194049	0.646241609
PRKCZ	-0.054626342	0.000487029
C1orf86	-0.046801402	0.002811878
SKI	-0.034118667	0.029449175
MORN1	-0.028014643	0.073824701
RER1	0.042471646	0.006709394
PEX10	-0.065068903	3.24E-05
PLCH2	0.153818957	5.48E-23
PANK4	-0.004668512	0.765813945
HES5	-0.030303683	0.053133627
TNFRSF14	-0.06995659	7.87E-06
FAM213B	-0.04350541	0.005486648
MMEL1	-0.053651932	0.000613701
TTC34
ACTRT2
PRDM16	-0.06804969	1.38E-05
ARHGEF16	0.132839937	1.69E-17
MEGF6	0.264484218	3.68E-66
TPRG1L	0.1205973	1.14E-14
WRAP73	-0.064106651	4.24E-05
TP73	-0.102860236	4.70E-11
CCDC27
SMIM1	-0.036550276	0.019663675
LRRC47	-0.111942779	7.81E-13
CEP104	-0.018288296	0.243250965
DFFB	-0.041134992	0.008651087
C1orf174	0.014057624	0.369757683
AJAP1	0.239615966	2.78E-54
NPHP4	-0.019928494	0.20352468
KCNAB2	-0.086902896	2.78E-08
CHD5	-0.04632983	0.00310192
RPL22	-0.050162501	0.001362842
RNF207	0.034270065	0.028736051
ICMT	0.021665651	0.166836331
HES3
GPR153	-0.149483001	8.72E-22
ACOT7	-0.069729818	8.42E-06
HES2	-0.079236203	4.12E-07
ESPN	-0.052728329	0.000761468
TNFRSF25	-0.100379597	1.36E-10
PLEKHG5	-0.083831348	8.42E-08
NOL9	-0.063545808	4.94E-05
TAS1R1	-0.03122986	0.046265184
ZBTB48	0.00036383	0.981480725
KLHL21	-0.110479937	1.55E-12
PHF13	-0.045854071	0.003421929
THAP3	0.023810434	0.128678886
DNAJC11	-0.014641701	0.350202032
CAMTA1	-0.059598698	0.000141342
VAMP3	0.033780865	0.031095356
PER3	-0.079812116	3.39E-07
UTS2
TNFRSF9	-0.053875965	0.000582122
PARK7	-0.014644366	0.350114325
ERRFI1	-0.002957797	0.850320712
SLC45A1	-0.038987555	0.012833
RERE	-0.123483265	2.60E-15
ENO1	0.130499693	6.18E-17
CA6
SLC2A7
SLC2A5	-0.079426833	3.87E-07
GPR157	0.006512592	0.677767966
H6PD	-0.14021725	2.46E-19
SPSB1	-0.018822198	0.22976227
SLC25A33	-0.023750157	0.129649646
TMEM201	-0.099282054	2.15E-10
PIK3CD	0.184395567	1.77E-32
CLSTN1	-0.064957713	3.34E-05
CTNNBIP1	-0.082958268	1.15E-07
LZIC	0.012631412	0.420287705
NMNAT1	-0.014792144	0.345273187
RBP7	-0.06021756	0.000120357
UBE4B	-0.022977672	0.142599307
KIF1B	-0.091511499	4.89E-09
PGD	-0.050514276	0.001260196
APITD1-CORT	-0.056110866	0.000340032
APITD1	-0.044468389	0.004532495
CORT	0.007674316	0.624394202
DFFA	-0.00025203	0.987170882
PEX14	0.008368645	0.593387984
CASZ1	-0.055186551	0.000425705
C1orf127
TARDBP	-0.045327674	0.003810786
MASP2	0.001439061	0.926846739
SRM	0.049149392	0.001703078
EXOSC10	-0.003899787	0.803508403
MTOR	-0.053262991	0.000672338
ANGPTL7	-0.012642344	0.419885623
UBIAD1	-0.013874713	0.376018687
PTCHD2	-0.065359766	2.99E-05
FBXO2	-0.048408764	0.001999452
FBXO44	-0.047314636	0.002524514
FBXO6	-0.071687281	4.66E-06
MAD2L2	-0.081062381	2.21E-07
DRAXIN	-0.098684219	2.76E-10
AGTRAP	-0.031736954	0.042832178
MTHFR	-0.067794897	1.49E-05
CLCN6	-0.046556588	0.002959209
NPPA	-0.04618068	0.003199179
NPPB	-0.023601184	0.132073233
KIAA2013	0.001280421	0.934892023
PLOD1	0.342721664	1.28E-112
MFN2	-0.040970327	0.008922117
MIIP	-0.082404947	1.39E-07
TNFRSF8	-0.019832585	0.205709096
TNFRSF1B	0.068142753	1.35E-05
VPS13D	-0.014731979	0.347238995
DHRS3	-0.074662667	1.84E-06
AADACL4
AADACL3
C1orf158
PRAMEF12
PRAMEF1
PRAMEF11
HNRNPCL3	-0.016000619	0.307295972
HNRNPCL1
PRAMEF2
PRAMEF4
PRAMEF8-loc2
PRAMEF6-loc2
PRAMEF9
LOC391003-loc1
PRAMEF22-loc2
PRAMEF5-loc1
HNRNPCL2	-0.006640963	0.671783695
LOC391003-loc2
PRAMEF22-loc1
PRAMEF5-loc2
PRAMEF6-loc1
PRAMEF8-loc1
PRAMEF10-loc1
PRAMEF14-loc1
PRAMEF16
PRAMEF17-loc1	-0.006984055	0.655892384
PRAMEF20-loc1
PRAMEF8-loc3
PRAMEF10-loc2
PRAMEF14-loc2
PRAMEF17-loc2	-0.006984055	0.655892384
PRAMEF20-loc2
LRRC38
PDPN	-0.314660481	2.69E-94
PRDM2	-0.071537298	4.88E-06
KAZN	0.128072708	2.31E-16
TMEM51	-0.032381325	0.038782645
FHAD1	0.004267737	0.785402996
EFHD2	0.012419388	0.428131368
CTRC	-0.024717628	0.114740947
CELA2A
CELA2B
CASP9	-0.039808301	0.011060062
DNAJC16	-0.039886431	0.010903197
AGMAT	-0.009232553	0.555825217
DDI2	-0.014833832	0.343915272
RSC1A1	0.018098617	0.248174443
PLEKHM2	-0.064217255	4.11E-05
SLC25A34	-0.05516107	0.00042833
TMEM82
FBLIM1	0.077924977	6.38E-07
UQCRHL	-0.009039427	0.564120879
SPEN	-0.09340639	2.34E-09
ZBTB17	-0.018315379	0.242553606
C1orf64	-0.015175949	0.332900331
HSPB7	0.107814956	5.25E-12
CLCNKA	-0.001272808	0.935278298
CLCNKB	-0.041427503	0.008187717
FAM131C	0.022244162	0.155793046
EPHA2	0.079430947	3.86E-07
ARHGEF19	0.007635925	0.626128874
RSG1	0.005490562	0.726111273
FBXO42	-0.052211231	0.000857993
SZRD1	0.024584067	0.116715036
SPATA21	-0.014714498	0.347811489
NECAP2	0.085741367	4.24E-08
NBPF1	-0.019414849	0.215422083
MST1L	-0.057266262	0.000255568
CROCC	-0.009889655	0.528053539
MFAP2	0.054408925	0.000512975
ATP13A2	0.047287413	0.002539055
SDHB	-0.007466289	0.633818365
PADI2	-0.177534203	3.42E-30
PADI1	0.038354654	0.014367331
PADI3	-0.021662604	0.16689603
PADI4	-0.062370524	6.80E-05
PADI6
RCC2	-0.197429026	4.49E-37
ARHGEF10L	0.064286242	4.03E-05
ACTL8	0.012146404	0.438354511
IGSF21	-0.098528318	2.95E-10
KLHDC7A	-0.026055048	0.096391219
PAX7
TAS1R2
ALDH4A1	0.050130984	0.001372405
IFFO2	-0.022482275	0.151412224
UBR4	-0.048386792	0.002008927
EMC1	-0.039583434	0.011522775
MRTO4	0.019940062	0.203262339
AKR7A3	0.024609017	0.116344253
AKR7A2	-0.033934115	0.030339
PQLC2	-0.090811014	6.41E-09
CAPZB	0.129363029	1.15E-16
MINOS1-NBL1	0.200848821	2.46E-38
MINOS1	0.02206613	0.159130811
NBL1	0.029284044	0.061659478
HTR6	0.009657274	0.53779356
TMCO4	0.017043163	0.276842051
RNF186
OTUD3	-0.090806421	6.42E-09
PLA2G2E
PLA2G2A	-0.064635519	3.66E-05
PLA2G5	-0.067720766	1.52E-05
PLA2G2D	-0.025334641	0.105960009
PLA2G2F
PLA2G2C
UBXN10	-0.047605402	0.002373885
VWA5B1	-0.031488076	0.044489189
CAMK2N1	-0.152167341	1.59E-22
MUL1	-0.03677754	0.018914165
FAM43B	-0.069955646	7.87E-06
CDA	0.063725271	4.70E-05
PINK1	0.03006985	0.054996426
DDOST	0.036035686	0.021457248
KIF17	0.039073156	0.012637021
SH2D5	0.019951445	0.203004463
HP1BP3	-0.156035968	1.29E-23
EIF4G3	-0.053790213	0.000594027
ECE1	0.237609994	2.22E-53
NBPF3	0.017854165	0.254621866
ALPL	0.080123966	3.05E-07
RAP1GAP	-0.094473747	1.53E-09
USP48	-0.072359059	3.79E-06
LDLRAD2	0.071873776	4.40E-06
HSPG2	0.185258756	8.99E-33
CELA3B
CELA3A
CDC42	0.072071363	4.14E-06
WNT4	-0.029389144	0.060731353
ZBTB40	-0.061251603	9.17E-05
EPHA8
C1QA	-0.059603493	0.000141167
C1QC	-0.049438919	0.001598632
C1QB	-0.061027656	9.73E-05
EPHB2	-0.206954536	1.21E-40
C1orf234	-0.007052376	0.65274615
KDM1A	-0.063139516	5.52E-05
LUZP1	-0.005313927	0.734584523
HTR1D	0.01604834	0.305855304
HNRNPR	-0.129967823	8.27E-17
ZNF436	-0.101958368	6.94E-11
TCEA3	-0.055800954	0.000366776
ASAP3	-0.075134457	1.58E-06
E2F2	-0.049701258	0.001509117
ID3	0.06773652	1.51E-05
RPL11	-0.014646315	0.350050205
TCEB3	-0.010802252	0.49069183
PITHD1	-0.069012711	1.04E-05
LYPLA2	-0.01506385	0.336484182
GALE	-0.010828226	0.48964967
HMGCL	-0.027890561	0.075112441
FUCA1	-0.075307597	1.50E-06
CNR2
PNRC2	-0.056713612	0.000293161
SRSF10-loc1	-0.115006249	1.81E-13
MYOM3	0.018606377	0.235149393
IL22RA1	-0.06374621	4.68E-05
IFNLR1	-0.016273717	0.299112014
GRHL3	-0.016504593	0.292307765
STPG1	0.010103983	0.519150565
NIPAL3	0.212636874	7.34E-43
RCAN3	0.023809138	0.128699695
NCMAP	-0.013343106	0.394583656
SRRM1	-0.162238446	2.01E-25
CLIC4	0.376827958	1.36E-137
RUNX3	0.115526523	1.41E-13
SYF2	-0.107892858	5.06E-12
RSRP1	-0.047916118	0.002222048
RHD	-0.019444197	0.21472909
TMEM50A	0.128257665	2.09E-16
RHCE	-0.026576278	0.08990888
TMEM57	-0.01796879	0.251584278
LDLRAP1	0.173257313	8.17E-29
MAN1C1	-0.080611736	2.58E-07
SEPN1	-0.082693515	1.26E-07
MTFR1L	0.015595909	0.319694035
AUNIP	0.007859324	0.616064069
PAQR7	0.04722865	0.002570704
STMN1	-0.181601135	1.55E-31
PAFAH2	0.008249539	0.598656544
EXTL1	-0.006360563	0.684881479
SLC30A2
TRIM63	-0.014098095	0.368381166
PDIK1L	-0.077319516	7.80E-07
FAM110D	-0.007844892	0.616712122
ZNF593	-0.012010238	0.443505867
CNKSR1	0.01120878	0.474517651
CATSPER4
CEP85	-0.099584476	1.90E-10
SH3BGRL3	0.305118344	1.68E-88
UBXN11	-0.044952678	0.004111831
CD52	-0.049919647	0.001438145
AIM1L	0.024148119	0.123344524
ZNF683
LIN28A	0.015056754	0.336711869
DHDDS	0.01506559	0.336428336
HMGN2	-0.232861544	2.78E-51
RPS6KA1	-0.060467211	0.000112753
ARID1A	-0.050189255	0.001354772
PIGV	0.00711634	0.649806098
ZDHHC18	-0.03311067	0.034596004
SFN	-0.062978645	5.77E-05
GPN2	-0.045812246	0.003451451
GPATCH3	-0.016703176	0.286538995
NR0B2
NUDC	-0.031929877	0.041583877
KDF1
TRNP1	0.130592174	5.88E-17
FAM46B	0.077244534	7.99E-07
SLC9A1	0.033264751	0.033762718
WDTC1	-0.023826335	0.128423737
TMEM222	-0.07144628	5.02E-06
SYTL1	-0.045436604	0.00372717
MAP3K6	0.027688394	0.077249789
FCN3	-0.024684104	0.115233955
CD164L2
GPR3	-0.01121404	0.474310309
WASF2	-0.010305005	0.510871297
AHDC1	-0.033951411	0.030254637
FGR	-0.044527763	0.004478905
IFI6	-0.092815669	2.95E-09
FAM76A	-0.027588011	0.078329309
STX12	0.09771625	4.12E-10
PPP1R8	-0.036092057	0.021254063
THEMIS2	-0.133053821	1.50E-17
RPA2	-0.136812226	1.79E-18
SMPDL3B	-0.031087285	0.047271129
XKR8	0.025364708	0.105546127
EYA3	-0.029166358	0.062712649
PTAFR	-0.055436471	0.000400742
DNAJC8	-0.117387217	5.68E-14
ATPIF1	-0.071771203	4.54E-06
SESN2	-0.034521782	0.027583292
MED18	-0.003487837	0.823904203
PHACTR4	-0.051707402	0.000962843
RCC1	-0.017373142	0.26764668
TRNAU1AP	0.013427474	0.391600877
RAB42	-0.074843133	1.74E-06
TAF12	-0.060607666	0.000108677
GMEB1	-0.006327909	0.686413034
YTHDF2	-0.073069245	3.04E-06
OPRD1	-0.009155754	0.559116927
EPB41	-0.192235907	3.34E-35
TMEM200B	0.050927907	0.001148647
SRSF4	-0.060392996	0.000114965
MECR	-0.007360227	0.638646335
PTPRU	-0.036708867	0.019137968
MATN1	-0.028578497	0.068198347
LAPTM5	-0.093428219	2.32E-09
SDC3	-0.063016401	5.71E-05
PUM1	-0.112114962	7.20E-13
NKAIN1	-0.044761129	0.004273788
SNRNP40	-0.10099054	1.05E-10
ZCCHC17	-0.112497041	6.01E-13
FABP3	0.112397526	6.30E-13
SERINC2	-0.072929711	3.18E-06
TINAGL1	0.256511909	3.30E-62
HCRTR1	-0.024364224	0.12002237
PEF1	0.00828531	0.597072027
COL16A1	0.036874168	0.018603131
SPOCD1	0.127789044	2.69E-16
PTP4A2	-0.014899682	0.341777265
KHDRBS1	-0.065712063	2.70E-05
TMEM39B	-0.01208858	0.440537847
KPNA6	0.01929902	0.218172848
TXLNA	-0.074895435	1.71E-06
CCDC28B	0.028520717	0.068758191
IQCC	-0.046414408	0.003047973
DCDC2B	0.015687468	0.31686093
TMEM234	0.028952545	0.064664101
EIF3I	0.041723897	0.007740969
FAM167B	-0.012588544	0.421866762
LCK
HDAC1	-0.059253778	0.000154487
MARCKSL1	-0.171438004	3.08E-28
FAM229A	-0.014077989	0.369064627
TSSK3	-0.002854328	0.85549808
BSDC1	-0.062179779	7.16E-05
ZBTB8B	-0.057429392	0.000245366
ZBTB8A	-0.016946911	0.279564345
ZBTB8OS	-0.03868762	0.013541071
RBBP4	-0.220500618	4.91E-46
SYNC	-0.086974998	2.70E-08
KIAA1522	-0.057482945	0.000242101
YARS	0.055222975	0.000421979
S100PBP	-0.079258381	4.09E-07
FNDC5	-0.212713525	6.84E-43
HPCA	-0.098491582	2.99E-10
TMEM54	-0.096190255	7.69E-10
RNF19B	-0.065136027	3.18E-05
AK2	-0.07069359	6.30E-06
AZIN2	0.028786442	0.066214438
TRIM62	-0.023092288	0.140617522
ZNF362	-0.027677263	0.077368893
A3GALT2
PHC2	-0.113289854	4.13E-13
ZSCAN20	-0.006534114	0.67676326
CSMD2	-0.195186657	2.93E-36
HMGB4	-0.016353885	0.296737444
C1orf94	-0.069975114	7.82E-06
GJB5
GJB4
GJB3	-0.000551626	0.971925025
GJA4	0.028547636	0.068496892
SMIM12	0.059668658	0.000138808
DLGAP3	-0.019005341	0.225260135
ZMYM6NB	-0.017943933	0.252240821
ZMYM6	0.011014474	0.4822116
ZMYM1	-0.045484508	0.003690928
SFPQ	-0.097216542	5.06E-10
ZMYM4	-0.043596116	0.005389604
KIAA0319L	-0.10941081	2.53E-12
NCDN	-0.036758297	0.018976646
TFAP2E	0.027749717	0.076596303
PSMB2	-0.105469429	1.50E-11
C1orf216	-0.001274464	0.935194267
CLSPN	-0.08007163	3.11E-07
AGO4	-0.002691695	0.863648447
AGO1	-0.045161332	0.003941764
AGO3	-0.030593199	0.050900526
TEKT2	0.03982753	0.011021269
ADPRHL2	-0.045127805	0.003968652
COL8A2	0.009874913	0.528668771
TRAPPC3	-0.02559751	0.102384724
MAP7D1	0.000654727	0.966680558
THRAP3	-0.056538444	0.000306118
SH3D21	-0.022941991	0.143220595
EVA1B	0.123108337	3.16E-15
STK40	0.001425162	0.927551372
OSCP1	-0.013533713	0.387864384
MRPS15	0.016908	0.280670002
CSF3R	-0.024413281	0.119278058
GRIK3	-0.026857382	0.086561282
ZC3H12A	0.024693062	0.115102053
MEAF6	-0.079921726	3.27E-07
SNIP1	-0.035716314	0.022640633
DNALI1	-0.065100477	3.21E-05
GNL2	-0.025099859	0.109236322
RSPO1
C1orf109	-0.052651186	0.000775198
CDCA8	-0.1016442	7.94E-11
EPHA10	-0.030408372	0.052316872
MANEAL	-0.134025218	8.72E-18
YRDC	-0.007096347	0.65072448
C1orf122	-0.025753177	0.100313152
MTF1	-0.047613851	0.002369634
INPP5B	-0.010865075	0.488173175
SF3A3	-0.111182325	1.11E-12
FHL3	0.064677259	3.62E-05
UTP11L	-0.02255855	0.150028944
POU3F1	-0.029917062	0.056242755
RRAGC	-0.079179383	4.20E-07
MYCBP	0.043870704	0.005105201
RHBDL2	0.035274022	0.024372892
AKIRIN1	-0.090362895	7.60E-09
NDUFS5	0.025933694	0.097952862
MACF1	0.122334519	4.71E-15
KIAA0754	0.012031824	0.442686945
BMP8A	0.001510596	0.923221304
PABPC4	-0.037001562	0.018199911
HEYL	0.04446199	0.004538305
NT5C1A
HPCAL4	-0.020031438	0.201198873
PPIE	-0.030765811	0.04960692
BMP8B	-0.007849909	0.616486812
OXCT2	0.040091745	0.010500365
TRIT1	-0.024407992	0.119358128
MYCL	-0.071640318	4.73E-06
MFSD2A	-0.125721574	8.07E-16
CAP1	0.387064565	1.07E-145
PPT1	-0.132684283	1.85E-17
RLF	-0.064115838	4.22E-05
TMCO2	-0.009729696	0.534748435
ZMPSTE24	0.059941736	0.000129318
COL9A2	-0.093551729	2.21E-09
SMAP2	-0.021738896	0.165406482
ZFP69B	-0.041541527	0.008013191
ZFP69	0.02795145	0.074478253
EXO5	0.013020186	0.406126631
ZNF684	-0.048219001	0.002082653
RIMS3	-0.103565805	3.46E-11
NFYC	-0.050105111	0.001380302
KCNQ4	0.007573369	0.628959833
CITED4	-0.06031618	0.000117297
CTPS1	0.117269589	6.01E-14
SLFNL1	-0.015347992	0.327448172
SCMH1	-0.08444587	6.76E-08
EDN2	-0.03730283	0.01727665
HIVEP3	-0.200732451	2.72E-38
GUCA2B
GUCA2A	-0.026423454	0.091772078
FOXJ3	-0.055346984	0.000409519
RIMKLA	-0.062785241	6.08E-05
ZMYND12	-0.022576924	0.14969717
PPCS	0.001798561	0.908643991
CCDC30	-0.032448229	0.038381463
PPIH	-0.066860805	1.95E-05
YBX1	-0.001955483	0.900712874
CLDN19	0.015636334	0.318441126
LEPRE1	0.110969698	1.23E-12
C1orf50	0.018560372	0.236309178
LOC100129924
CCDC23	-0.055962693	0.000352583
ERMAP	-0.051196714	0.001081123
ZNF691	-0.013244844	0.398074927
SLC2A1	0.126280191	6.01E-16
FAM183A	-0.025481548	0.103949923
EBNA1BP2	0.110325826	1.66E-12
CFAP57	-0.028166016	0.072278226
TMEM125	-0.032758262	0.036568104
C1orf210
TIE1	-0.068802234	1.11E-05
MPL	-0.042485289	0.006691779
CDC20	-0.066397435	2.23E-05
ELOVL1	0.110438695	1.58E-12
MED8	-0.009251221	0.555026503
SZT2	-0.005553285	0.723110357
HYI	0.012447639	0.427081341
PTPRF	0.023637824	0.131473912
KDM4A	-0.09142183	5.07E-09
ST3GAL3	-0.013764178	0.37983376
ARTN	-0.030327167	0.052949485
IPO13	-0.053419002	0.000648219
DPH2	-0.030342722	0.052827816
ATP6V0B	-0.162075922	2.25E-25
B4GALT2	0.034601176	0.027228069
CCDC24	-0.066476121	2.18E-05
SLC6A9	-0.01249231	0.425424122
KLF17	0.008661214	0.58053741
DMAP1	-0.013296317	0.396243775
ERI3	-0.041335758	0.008330603
RNF220	-0.023343998	0.136339705
TMEM53	0.011232392	0.473587307
C1orf228	-0.003929675	0.80203362
KIF2C	-0.084707173	6.16E-08
RPS8	0.130557194	5.99E-17
BEST4	-0.012495067	0.425321945
PLK3	0.028041638	0.073546948
TCTEX1D4	-0.002452393	0.875667247
BTBD19	-0.022840808	0.144993744
PTCH2	-0.009895107	0.527826113
EIF2B3	0.064522398	3.77E-05
HECTD3	0.039184352	0.012386396
UROD	0.04541038	0.003747145
ZSWIM5	0.004654048	0.766518374
HPDL	0.044730665	0.004300072
MUTYH	-0.037645399	0.016276946
TOE1	-0.05660869	0.000300859
TESK2	-0.016096157	0.304416279
MMACHC	0.005311961	0.734679051
PRDX1	-0.087476375	2.25E-08
AKR1A1	0.038241208	0.014658837
NASP	-0.23531178	2.33E-52
CCDC17	0.016251213	0.299780834
GPBP1L1	-0.000189626	0.990347227
TMEM69	0.002820349	0.857199692
IPP	-0.046904937	0.00275161
MAST2	-0.04888136	0.001805326
PIK3R3	-0.163865743	6.56E-26
TSPAN1	0.009820572	0.530939663
POMGNT1	0.030570206	0.051074957
LURAP1	0.013731087	0.380980507
RAD54L	-0.097897397	3.83E-10
LRRC41	-0.019538235	0.212519401
UQCRH	-0.076758246	9.37E-07
NSUN4	-0.007721053	0.62228523
FAAH	-0.024123805	0.123722749
DMBX1	-0.064871309	3.43E-05
KNCN
MKNK1	-0.020786171	0.184736775
MOB3C	-0.060430934	0.000113829
ATPAF1	-0.087614983	2.14E-08
TEX38	0.008103637	0.605139175
EFCAB14	-0.03267624	0.0370406
CYP4B1
CYP4A11
CYP4X1	0.02613476	0.095376326
CYP4Z1	0.007410563	0.636353111
CYP4A22
PDZK1IP1
TAL1	0.003408355	0.82785354
STIL	-0.085022196	5.50E-08
CMPK1	0.072616251	3.50E-06
FOXE3	0.012701918	0.417698248
FOXD2	-0.036506625	0.019810567
TRABD2B	-0.004896599	0.754731079
SLC5A9
SPATA6	-0.146924705	4.30E-21
AGBL4	-0.044311819	0.004676609
BEND5	-0.050356775	0.001305238
ELAVL4	-0.04772296	0.002315355
DMRTA2	-0.236342409	8.14E-53
FAF1	-0.017497253	0.264243069
CDKN2C	-0.228430903	2.30E-49
C1orf185	-0.028616275	0.06783433
RNF11	0.073239073	2.88E-06
TTC39A	-0.063263413	5.34E-05
EPS15	0.024889966	0.112232631
OSBPL9	0.012507837	0.42484895
NRD1	0.043950669	0.005024966
RAB3B	0.474462765	9.18E-228
TXNDC12	0.040082728	0.010517774
KTI12	-0.027003827	0.084857598
BTF3L4	0.037102597	0.017885578
ZFYVE9	-0.015885463	0.310790871
CC2D1B	-0.024547657	0.117257785
ORC1	-0.053885364	0.000580831
PRPF38A	-0.069866773	8.08E-06
ZCCHC11	-0.115132463	1.71E-13
GPX7	-0.016871222	0.281717784
FAM159A
COA7	0.030388998	0.052467224
ZYG11B	0.004844914	0.757238157
ZYG11A	0.016054574	0.305667451
ECHDC2	-0.156339331	1.06E-23
SCP2	0.042755367	0.006351506
PODN	0.003185788	0.838935477
SLC1A7	0.02293809	0.143288641
CPT2	-0.04853896	0.001944144
C1orf123	0.014296054	0.36169419
MAGOH	-0.122891457	3.54E-15
LRP8	-0.178916058	1.20E-30
DMRTB1
GLIS1	0.012638572	0.420024344
NDC1	-0.011047197	0.480911133
YIPF1	0.012934985	0.409205449
DIO1	0.02108545	0.178492488
HSPB11	-0.110515916	1.52E-12
LRRC42	0.002774052	0.859519261
LDLRAD1
TMEM59	-0.024094396	0.124181446
TCEANC2	-0.040160638	0.010368192
CDCP2
CYB5RL	-0.030852673	0.048966443
MRPL37	-0.029629217	0.05865464
SSBP3	-0.012750232	0.415929236
ACOT11	-0.102154852	6.38E-11
FAM151A	-0.028655139	0.067461525
MROH7	-0.028645907	0.067549935
TTC4	-0.02041775	0.192643774
PARS2	-0.001408643	0.92838881
TTC22
C1orf177	-0.002132536	0.891776256
DHCR24	0.008733631	0.577376849
TMEM61	0.011109681	0.478433246
BSND
PCSK9	0.105601923	1.42E-11
USP24	-0.033999273	0.030022239
PPAP2B	0.06060316	0.000108805
PRKAA2	0.009989059	0.523914751
C1orf168	0.010409441	0.506597352
C8A
C8B
DAB1	-0.032359508	0.038914238
OMA1	-0.002597773	0.868362019
TACSTD2	0.012710529	0.417382626
MYSM1	-0.111954916	7.76E-13
JUN	-0.212003379	1.31E-42
FGGY	-0.064170973	4.16E-05
HOOK1	-0.007778155	0.619712762
CYP2J2	-0.097718003	4.12E-10
C1orf87
NFIA	-0.192371245	2.99E-35
TM2D1	0.031250329	0.046122259
INADL	-0.101351748	8.99E-11
L1TD1	0.160458437	6.75E-25
KANK4	-0.022744208	0.14670222
USP1	-0.178570421	1.56E-30
DOCK7	0.058778299	0.000174502
ANGPTL3	0.024217612	0.122268478
ATG4C	-0.023494868	0.133824207
FOXD3	0.024034327	0.125122455
ALG6	-0.070425749	6.83E-06
ITGB3BP	-0.1789472	1.18E-30
EFCAB7	-0.064441932	3.86E-05
PGM1	-0.059806311	0.000133945
ROR1	-0.086149347	3.66E-08
UBE2U	0.006410936	0.682521345
CACHD1	-0.139465343	3.83E-19
RAVER2	-0.074364105	2.02E-06
JAK1	0.111743055	8.57E-13
AK4	0.115040797	1.78E-13
DNAJC6	0.130677309	5.61E-17
LEPROT	0.207440713	7.85E-41
LEPR	0.258546883	3.33E-63
PDE4B	-0.094865461	1.31E-09
SGIP1	0.284193644	1.57E-76
TCTEX1D1	-0.050811545	0.001179068
INSL5	-0.013212588	0.39922503
WDR78	-0.00890977	0.56972346
MIER1	0.024268586	0.121483855
SLC35D1	0.00136549	0.930576956
C1orf141
IL23R
IL12RB2	-0.004682799	0.765118267
SERBP1	-0.057952007	0.000215196
GADD45A	-0.015132092	0.33429952
GNG12	0.188302049	8.04E-34
DIRAS3	-0.262908263	2.28E-65
WLS	0.016163415	0.302399777
RPE65	-0.046911237	0.002747981
DEPDC1	-0.072678975	3.43E-06
LRRC7	-0.026823814	0.086955673
LRRC40	-0.032317338	0.039169666
SRSF11	-0.119298653	2.20E-14
ANKRD13C	-0.042314018	0.006915964
HHLA3	-0.017119181	0.274704848
CTH	-0.004778504	0.760463228
PTGER3	-0.013421648	0.391806394
ZRANB2	-0.09292527	2.82E-09
NEGR1	0.19900152	1.19E-37
LRRIQ3	0.029948097	0.055987708
FPGT-TNNI3K	0.016722544	0.285980521
FPGT	-0.017470834	0.264965069
TNNI3K	0.030905185	0.048582624
ERICH3	-0.044184934	0.004796427
CRYZ	0.07889888	4.62E-07
TYW3	0.036474851	0.019918092
LHX8
SLC44A5	-0.044198378	0.004783602
ACADM	-0.112134716	7.13E-13
RABGGTB	0.098278064	3.27E-10
MSH4	-0.016436656	0.294299076
ASB17
ST6GALNAC3	-0.04102903	0.008824637
ST6GALNAC5	-0.075788112	1.28E-06
PIGK	0.077743902	6.78E-07
AK5	0.160076078	8.74E-25
ZZZ3	9.19E-05	0.995320966
USP33	-0.0253475	0.105782845
FAM73A	0.027004068	0.084854812
NEXN	0.442593612	5.26E-195
FUBP1	0.003932114	0.801913307
DNAJB4	0.346067058	6.17E-115
GIPC2	0.019059903	0.223931115
PTGFR	0.089028627	1.26E-08
IFI44L	-0.199262605	9.53E-38
IFI44	-0.141056618	1.50E-19
ELTD1	0.103969044	2.91E-11
LPHN2	-0.125691669	8.20E-16
TTLL7	-0.174857476	2.52E-29
PRKACB	-0.107833757	5.20E-12
SAMD13	-0.081906571	1.65E-07
DNASE2B	-0.029462043	0.060094412
RPF1	-0.05913113	0.000159432
GNG5	-0.124779613	1.32E-15
CTBS	0.048505425	0.001958254
SSX2IP	-0.320639477	4.86E-98
LPAR3
MCOLN2	-0.070541565	6.60E-06
MCOLN3	-0.09246683	3.38E-09
WDR63	-0.037378796	0.017050433
SYDE2	-0.036020627	0.021511816
C1orf52	-0.010187987	0.515682383
BCL10	0.022601867	0.149247663
DDAH1	0.294418542	2.97E-82
CYR61	0.463793644	2.09E-216
ZNHIT6	0.046058347	0.003281016
COL24A1	-0.00881153	0.573986132
ODF2L	0.084588902	6.43E-08
CLCA2	0.001127998	0.942628329
CLCA1	0.000959641	0.951179563
CLCA4	-0.03009239	0.054814528
SH3GLB1	0.06688011	1.94E-05
'SEP15'	-0.011768214	0.452746801
HS2ST1	-0.131868011	2.91E-17
LMO4	-0.235325294	2.30E-52
PKN2	-0.027046264	0.084368993
GTF2B	0.006926784	0.658534529
CCBL2	-0.02853476	0.068621776
RBMXL1	-0.051625129	0.000981051
GBP3	0.114816001	1.99E-13
GBP1	0.160231213	7.87E-25
GBP2	0.03368169	0.0315934
GBP7	0.041550663	0.007999353
GBP4	-0.021714565	0.165880434
GBP5	-0.230938274	1.91E-50
GBP6	-0.003976212	0.799738776
LRRC8B	0.0010245	0.947884496
LRRC8C	0.031113589	0.047084173
LRRC8D	-0.025838593	0.099190736
ZNF326	-0.108691415	3.52E-12
BARHL2
ZNF644	-0.117982477	4.23E-14
HFM1	-0.0300253	0.055357434
CDC7	-0.083682736	8.87E-08
TGFBR3	0.043112775	0.005925155
BRDT
EPHX4	-0.083488448	9.51E-08
BTBD8	0.015577496	0.320265771
KIAA1107	-0.027935242	0.074646643
C1orf146
GLMN	-0.051741178	0.000955459
RPAP2	-0.061104584	9.53E-05
GFI1	-0.044540348	0.00446762
EVI5	0.004996467	0.749894164
RPL5	0.120431069	1.24E-14
FAM69A	0.185962497	5.16E-33
MTF2	-0.107401332	6.32E-12
TMED5	-0.0157149	0.316015313
CCDC18	-0.111065253	1.18E-12
DR1	0.022650706	0.148370524
FNBP1L	-0.095388719	1.06E-09
BCAR3	0.084247726	7.26E-08
DNTTIP2	-0.018632713	0.234487272
GCLM	-0.10939848	2.55E-12
ABCA4	0.032331639	0.039082886
ARHGAP29	0.284902896	6.41E-77
ABCD3	-0.076471739	1.03E-06
F3	0.011543601	0.461419332
SLC44A3	-0.087843147	1.96E-08
CNN3	-0.019338587	0.217230358
ALG14	0.053015742	0.000712276
TMEM56	-0.05541346	0.000402982
TMEM56-RWDD3	-0.004153268	0.791023637
RWDD3	-0.010286987	0.511610567
PTBP2	-0.071690522	4.65E-06
DPYD	-0.234739393	4.17E-52
SNX7	0.019631166	0.21035193
LPPR5	-0.126956059	4.20E-16
LPPR4	0.084128836	7.57E-08
PALMD	-0.02013548	0.19886801
FRRS1	-0.001419878	0.927819249
AGL	-0.037995511	0.015308089
SLC35A3	-0.008996277	0.565982484
HIAT1	0.018058059	0.249236193
SASS6	-0.094445732	1.55E-09
TRMT13	-0.024441467	0.118852059
LRRC39	-0.013823476	0.377784172
DBT	-0.034551698	0.027448976
RTCA	0.015585242	0.320025164
CDC14A	-0.022410667	0.152719703
GPR88	-0.014481434	0.355501556
VCAM1	-0.057330045	0.000251532
EXTL2	-0.008552501	0.585297232
SLC30A7	0.007860532	0.61600984
DPH5	0.007397334	0.636955458
S1PR1	-0.031716868	0.042963952
OLFM3	-0.029990204	0.055643212
COL11A1	0.022042006	0.159587214
RNPC3	-0.064994261	3.31E-05
AMY2B	-0.056514864	0.000307902
AMY2A	-0.06244728	6.66E-05
AMY1A-loc2	0.001137587	0.942141452
AMY1C-loc2
AMY1B-loc2	-0.027912057	0.07488805
AMY1A-loc1	-0.015102798	0.335236173
AMY1C-loc3
AMY1B-loc1	0.007488433	0.6328123
AMY1A-loc3	-0.018780295	0.230801283
AMY1C-loc1
AMY1B-loc3	-0.034719082	0.026707825
PRMT6	-0.022135614	0.157821723
NTNG1	-0.189388234	3.36E-34
VAV3	-0.112949438	4.85E-13
SLC25A24	0.117543895	5.25E-14
NBPF4	-0.024124314	0.123714831
NBPF6	0.006122163	0.696092521
FAM102B	0.021557539	0.168963786
HENMT1	0.116603655	8.34E-14
PRPF38B	-0.067424231	1.66E-05
FNDC7	-0.039012821	0.012774876
STXBP3	0.004932317	0.753000016
AKNAD1	-0.177572162	3.32E-30
GPSM2	-0.091812426	4.36E-09
CLCC1	-0.047777308	0.002288746
WDR47	-0.016421766	0.294736745
TAF13	0.051233685	0.001072129
TMEM167B	0.011081275	0.479558848
C1orf194	-0.028213825	0.07179534
KIAA1324	0.04509976	0.003991272
SARS	0.117598545	5.11E-14
CELSR2	-0.224279639	1.32E-47
PSRC1	-0.233225623	1.93E-51
MYBPHL	-0.05886575	0.000170647
SORT1	0.038045917	0.015172864
PSMA5	-0.070045468	7.66E-06
SYPL2	-0.039773355	0.011130871
ATXN7L2	-0.082833518	1.20E-07
CYB561D1	-0.038482811	0.014044189
AMIGO1	-0.018098965	0.24816536
GPR61	0.000753498	0.961657645
GNAI3	0.092565336	3.25E-09
GNAT2	0.025837215	0.099208762
AMPD2	0.002449455	0.87581501
GSTM4	-0.123199863	3.02E-15
GSTM2	0.000826669	0.957937575
GSTM1	-0.043415941	0.005583911
GSTM5	-0.007471723	0.633571433
GSTM3	0.084333098	7.04E-08
EPS8L3
CSF1	-0.092848806	2.91E-09
AHCYL1	-0.057428736	0.000245406
STRIP1	-0.036861816	0.01864264
ALX3	0.023939352	0.126621612
UBL4B	0.061160038	9.40E-05
SLC6A17	0.055118885	0.00043271
KCNC4	-0.003774256	0.809709985
RBM15	-0.075476602	1.42E-06
SLC16A4	0.061400665	8.81E-05
LAMTOR5	0.03566968	0.022818089
PROK1
KCNA10
KCNA2	-0.060253151	0.000119244
KCNA3	-0.037953481	0.015421651
CD53	-0.06677259	2.00E-05
LRIF1	-0.069184628	9.90E-06
DRAM2	0.025941918	0.0978464
CEPT1	-0.041457873	0.008140904
DENND2D	-0.023472778	0.134190261
CHI3L2	-0.09926	2.17E-10
CHIA
PIFO	-0.100060453	1.55E-10
OVGP1	0.01022243	0.514263863
WDR77	0.001588144	0.919292937
ATP5F1	0.019515549	0.213050969
C1orf162	-0.018307721	0.242750656
AD026	-0.050034819	0.001401968
ADORA3	-0.043452563	0.005543913
RAP1A	-0.011588006	0.459697513
FAM212B	-0.002254347	0.885635829
DDX20	-0.003121451	0.842144998
KCND3	-0.003120258	0.842204521
LOC643355	-0.023139753	0.139803057
CTTNBP2NL	0.137163967	1.46E-18
WNT2B	0.037672942	0.016198821
ST7L	-0.048133013	0.002121389
CAPZA1	0.106711708	8.63E-12
MOV10	-0.081734007	1.76E-07
RHOC	0.282715542	1.01E-75
PPM1J	0.05297263	0.000719462
FAM19A3	0.007980001	0.610656952
SLC16A1	-0.149619416	8.00E-22
LRIG2	-0.007035413	0.653526715
MAGI3	-0.100081991	1.54E-10
PHTF1	-0.096640644	6.40E-10
RSBN1	-0.063187453	5.45E-05
PTPN22	0.001832811	0.906912137
BCL2L15	-0.016563333	0.290593313
AP4B1	-0.057415966	0.000246191
DCLRE1B	-0.034783104	0.026428947
HIPK1	0.007924364	0.613147235
OLFML3	0.08259925	1.30E-07
SYT6	-0.098222609	3.35E-10
TRIM33	-0.110928433	1.25E-12
BCAS2	-0.052477708	0.000806917
DENND2C	-0.004174342	0.789988037
AMPD1
NRAS	0.047617218	0.002367941
CSDE1	-0.002363258	0.880151487
SIKE1	-0.039075191	0.012632393
SYCP1
TSHB
TSPAN2	0.040963925	0.008932806
NGF	0.186543051	3.26E-33
VANGL1	0.030997792	0.047911899
CASQ2
NHLH2	-0.116775818	7.67E-14
SLC22A15	-0.09253358	3.29E-09
MAB21L3	-0.027267747	0.081855751
ATP1A1	-0.165553023	2.03E-26
CD58	-0.057675032	0.000230723
IGSF3	-0.095271459	1.11E-09
CD2
PTGFRN	-0.189871134	2.28E-34
CD101	-0.031886867	0.041859471
TTF2	-0.117439202	5.53E-14
TRIM45	-0.124357562	1.65E-15
VTCN1	0.02082561	0.183904781
MAN1A2	-0.053801517	0.000592444
FAM46C	-0.054195838	0.000539648
GDAP2	-0.014158443	0.366334539
WDR3	0.019225241	0.21993807
SPAG17	-0.026599797	0.089624859
TBX15	0.061245427	9.19E-05
WARS2	0.013194288	0.399878411
HAO2
HSD3B2
HSD3B1
ZNF697	-0.006298549	0.687791186
PHGDH	0.019903394	0.204094703
HMGCS2
REG4
NBPF7	0.013582047	0.386171668
ADAM30
NOTCH2	0.08058748	2.61E-07
FAM72B	-0.03305004	0.034928681
FCGR1B	-0.003970436	0.800023513
PPIAL4G	0.04147283	0.008117937
FAM72D	-0.022008091	0.160230529
NBPF20	-0.084085857	7.69E-08
PPIAL4B-loc3	-0.020432843	0.192315051
NBPF9-loc1	0.003784735	0.809191842
NBPF8-loc2	-0.006823839	0.663294473
PDE4DIP	-0.054660439	0.000483073
NOTCH2NL	0.005770994	0.712727714
NBPF10	0.022225214	0.156145724
HFE2
TXNIP	-0.160434238	6.86E-25
POLR3GL	0.04797125	0.002196055
ANKRD34A	0.047201602	0.002585393
LIX1L	0.010666482	0.496158866
RBM8A	-0.058209918	0.000201625
PEX11B	0.024745137	0.114337631
ITGA10	0.213291092	4.04E-43
ANKRD35	-0.057863626	0.000220041
PIAS3	0.064318544	3.99E-05
NUDT17	0.011747293	0.453550661
POLR3C	-0.010093637	0.519578534
RNF115	0.066971984	1.89E-05
CD160	0.00590543	0.706342694
PDZK1	0.014964986	0.339665403
GPR89A	0.015181628	0.332719428
NBPF11-loc2	-0.023068133	0.14103341
NBPF12	-0.029388199	0.060739645
PRKAB2	0.03775153	0.015977713
FMO5	-0.023491692	0.133876786
CHD1L	-0.027039612	0.084445426
BCL9	-0.061200268	9.30E-05
ACP6	-0.036920432	0.018455806
GJA5	0.047801502	0.00227699
GJA8
GPR89B	-0.070256399	7.19E-06
NBPF8-loc1	-0.008388314	0.592520019
NBPF11-loc1	-0.033585846	0.032081198
PPIAL4B-loc1
PPIAL4F-loc1	0.004492879	0.774380907
PPIAL4E-loc1
NBPF9-loc2	0.009421949	0.547748002
NBPF14	-0.039867113	0.010941799
NBPF15	-0.012646906	0.419717879
PPIAL4E-loc2	-0.010132253	0.517982087
PPIAL4F-loc2
PPIAL4B-loc2	0.041803898	0.007624189
FCGR1A	-0.041806589	0.007620288
HIST2H2BF	-0.049608201	0.001540328
HIST2H3D	-0.015269423	0.329930857
HIST2H4A-loc1
HIST2H3C-loc1
HIST2H2AA3-loc1	-0.168380002	2.77E-27
HIST2H2AA3-loc2
HIST2H3C-loc2	-0.022266375	0.155380334
HIST2H4A-loc2	-0.131282102	4.02E-17
HIST2H2BE	-0.143542557	3.39E-20
HIST2H2AC	-0.087740988	2.04E-08
HIST2H2AB	-0.005062601	0.746696473
BOLA1	0.046821173	0.002800277
SV2A	-0.133395341	1.24E-17
SF3B4	-0.030289553	0.053244675
MTMR11	0.034323927	0.028485958
OTUD7B	-0.010438683	0.50540406
VPS45	-0.05676961	0.000289128
PLEKHO1	0.0112077	0.474560221
ANP32E	-0.099100773	2.32E-10
CA14	-0.102121122	6.47E-11
APH1A	-0.047969091	0.002197068
C1orf54	0.173969498	4.84E-29
CIART	-0.102914888	4.59E-11
MRPS21	-0.061536913	8.50E-05
PRPF3	-0.031766809	0.042636955
RPRD2	-0.062609673	6.38E-05
TARS2	-0.052254288	0.000849542
ECM1	0.181559994	1.60E-31
ADAMTSL4	0.034523403	0.027576001
MCL1	-0.002454071	0.875582843
ENSA	-0.060815108	0.00010291
GOLPH3L	0.011446238	0.465207246
HORMAD1	-0.036473125	0.019923947
CTSS	-0.175378219	1.71E-29
CTSK	0.132553111	1.99E-17
ARNT	0.000332919	0.983053875
SETDB1	-0.045448226	0.003718348
CERS2	0.06364316	4.81E-05
ANXA9	-0.024869384	0.112529894
FAM63A	0.016537841	0.291336532
PRUNE	-0.053365811	0.00065635
BNIPL	-0.044311103	0.004677277
C1orf56	-0.0441663	0.004814255
CDC42SE1	-0.047968044	0.002197559
MLLT11	-0.271293398	1.20E-69
GABPB2	0.031511425	0.044331467
SEMA6C	-0.025713812	0.100833828
TNFAIP8L2-SCNM1	0.007158427	0.647874586
TNFAIP8L2	-0.052280048	0.000844523
LYSMD1	0.009652171	0.538008451
SCNM1	-0.030486431	0.051714728
TMOD4	-0.048802439	0.00183649
VPS72	-0.047473601	0.002441114
PIP5K1A	-0.056333289	0.000321974
PSMD4	-0.113169785	4.37E-13
ZNF687	-0.083533028	9.36E-08
PI4KB	-0.051029949	0.001122568
RFX5	-0.085502193	4.63E-08
SELENBP1	-0.013133139	0.40206633
PSMB4	-0.065590564	2.80E-05
POGZ	-0.128617482	1.72E-16
CGN	-0.071492999	4.94E-06
TUFT1	-0.03790145	0.015563263
SNX27	-0.041572477	0.007966397
CELF3	-0.037250268	0.017434712
RIIAD1	0.006079748	0.698094189
MRPL9	-0.021737109	0.165441253
OAZ3	0.015455935	0.324057143
TDRKH	-0.07371973	2.48E-06
LINGO4
RORC
C2CD4D	0.023977702	0.1260146
THEM5
THEM4	-0.015903767	0.310233596
S100A10	0.111485565	9.67E-13
S100A11	0.385905182	9.16E-145
TCHHL1
TCHH	-0.005331583	0.733736091
RPTN	0.011109788	0.478428999
HRNR	0.008451228	0.589747494
FLG	-0.009848594	0.529768017
FLG2
CRNN
LCE5A
CRCT1
LCE3E
LCE3D
LCE3C
LCE3B
LCE3A	0.00928986	0.553375097
LCE2D
LCE2C
LCE2B
LCE2A	0.025221201	0.107533178
LCE4A
C1orf68
KPRP
LCE1F
LCE1E	0.012875186	0.411374632
LCE1D
LCE1C
LCE1B
LCE1A
LCE6A
SMCP
IVL
SPRR4
SPRR1A
SPRR3	-0.006664175	0.670703843
SPRR1B	-0.006730817	0.667607313
SPRR2D
SPRR2A
SPRR2B
SPRR2E
SPRR2F
SPRR2G
LELP1
PRR9
LOR	-0.001679372	0.914674102
PGLYRP3
PGLYRP4
S100A9	-0.06265398	6.30E-05
S100A12	-0.021611127	0.167906738
S100A8	-0.076652058	9.70E-07
S100A7A
S100A7L2	-0.016660438	0.287774004
S100A7	0.020165794	0.198192614
S100A6	0.21719896	1.09E-44
S100A5	-0.018505927	0.237686961
S100A4	0.370352094	1.30E-132
S100A3	0.153168675	8.34E-23
S100A2	-0.057605885	0.00023476
S100A16	-0.175726067	1.32E-29
S100A14	-0.014324318	0.360745681
S100A13	0.263589119	1.04E-65
S100A1	-0.029020302	0.06404034
CHTOP	-0.045760394	0.003488373
SNAPIN	-0.062010869	7.49E-05
ILF2	-0.081216759	2.10E-07
NPR1	-0.00734816	0.639196593
INTS3	-0.102560445	5.36E-11
SLC27A3	-0.097871833	3.87E-10
GATAD2B	-0.096852478	5.87E-10
DENND4B	-0.029510951	0.059670194
CRTC2	-0.052329664	0.000834934
SLC39A1	-0.008343966	0.5944779
CREB3L4	-0.031771723	0.042604899
JTB	-0.023203222	0.138719656
RAB13	0.012242249	0.434749249
RPS27	0.145519879	1.02E-20
NUP210L	0.00548469	0.726392383
TPM3-loc1	0.155420837	1.93E-23
C1orf189	-0.013195067	0.399850592
C1orf43	-0.048571252	0.001930646
UBAP2L	-0.042669778	0.006457617
HAX1	0.071594254	4.79E-06
AQP10	-0.002165968	0.890090309
ATP8B2	0.095988916	8.34E-10
IL6R	0.017757181	0.257211814
SHE	-0.020869122	0.182990086
TDRD10	-0.032397067	0.038687932
UBE2Q1	-0.015211971	0.331753941
CHRNB2	-0.060825335	0.000102633
ADAR	-0.098374164	3.14E-10
KCNN3	-0.148036613	2.16E-21
PMVK	0.03822302	0.014706053
PBXIP1	-0.047663019	0.002345032
PYGO2	-0.050525296	0.001257099
SHC1	0.104296148	2.52E-11
CKS1B	-0.10030882	1.40E-10
FLAD1	-0.049746755	0.001494071
LENEP	0.016273915	0.299106108
ZBTB7B	0.015213514	0.331704916
DCST2	-0.017763031	0.257055062
DCST1	-0.00201472	0.897721468
ADAM15	-0.076013233	1.19E-06
EFNA4	-0.039983121	0.01071181
EFNA3	0.012471198	0.426206859
EFNA1	-0.058821723	0.000172578
SLC50A1	0.049047131	0.001741443
DPM3	-0.040219103	0.010257188
KRTCAP2	0.048495423	0.001962481
TRIM46	-0.012403816	0.428710763
MUC1	-0.072843965	3.26E-06
THBS3	-0.189948088	2.14E-34
MTX1	0.042277664	0.006964409
GBA	0.007550214	0.630009067
FAM189B	-0.012453495	0.426863868
SCAMP3	0.029411238	0.06053772
CLK2	-0.019713728	0.208439724
HCN3	-0.027431661	0.080035133
PKLR	-0.017838436	0.255040668
FDPS	0.150874163	3.62E-22
RUSC1	-0.099316546	2.12E-10
ASH1L	-0.143986257	2.59E-20
MSTO1	0.016329096	0.297470347
YY1AP1	-0.069774918	8.31E-06
DAP3	-0.084405336	6.86E-08
GON4L	-0.082061322	1.57E-07
SYT11	-0.158358495	2.77E-24
RIT1	-0.008431308	0.590624692
KIAA0907	-0.05838383	0.000192932
RXFP4
ARHGEF2	-0.030115636	0.054627453
SSR2	0.045839824	0.003431959
UBQLN4	-0.021557797	0.168958685
LAMTOR2	-0.041958619	0.007402806
RAB25
MEX3A	-0.172230732	1.73E-28
LMNA	0.218646935	2.82E-45
SEMA4A	-0.026153207	0.095142678
SLC25A44	-0.073568971	2.60E-06
PMF1-BGLAP	-0.007613327	0.627150881
PMF1	-0.048533392	0.001946481
BGLAP	-0.024516171	0.11772874
PAQR6	-0.084071029	7.73E-08
SMG5	-0.047861698	0.002247981
TMEM79	-0.066588263	2.11E-05
C1orf85	-0.053840527	0.000587015
VHLL	0.004158445	0.790769192
CCT3	0.03293905	0.035544756
TSACC	-0.021929044	0.161737563
C1orf61	-0.107050387	7.41E-12
MEF2D	0.078190587	5.85E-07
IQGAP3	-0.006982149	0.65598025
TTC24
APOA1BP	-0.0185292	0.237097336
GPATCH4	0.063036209	5.68E-05
HAPLN2	-0.045434047	0.003729113
BCAN	-0.116282617	9.76E-14
NES	0.06147481	8.64E-05
CRABP2	-0.006275356	0.688880618
ISG20L2	0.012103915	0.439958233
RRNAD1	-0.015700149	0.31646985
MRPL24	0.023620247	0.131761154
HDGF	-0.069976327	7.82E-06
PRCC	-0.048347952	0.002025777
SH2D2A	0.030391753	0.052445824
NTRK1	-0.112243489	6.78E-13
INSRR	-0.04258458	0.006564823
PEAR1	0.190905416	9.87E-35
LRRC71	0.050360344	0.001304201
ARHGEF11	-0.067842799	1.47E-05
ETV3L	-0.003319072	0.832295101
ETV3	0.020897779	0.182389508
FCRL5
FCRL4
FCRL3
FCRL2
FCRL1	0.025270552	0.106846532
CD5L
KIRREL	0.039860761	0.010954516
CD1D	-0.032372946	0.038833137
CD1A
CD1C	-0.02359118	0.132237242
CD1B
CD1E
OR10T2
OR10K2
OR10K1
OR10R2
OR6Y1
OR6P1
OR10X1
OR10Z1
SPTA1	-0.023718558	0.130160815
OR6K2
OR6K3
OR6K6
OR6N1
OR6N2
MNDA	0.004942499	0.752506778
PYHIN1	-0.052916093	0.000728987
IFI16	-0.199392902	8.53E-38
AIM2	-0.102227854	6.18E-11
CADM3	-0.199473659	7.97E-38
ACKR1	-0.120921968	9.69E-15
FCER1A
OR10J3
OR10J1
OR10J5
APCS
CRP
DUSP23	-0.014672497	0.349189468
FCRL6	-0.015634155	0.318508591
SLAMF8	-0.049297155	0.001649013
C1orf204	-0.000586068	0.970172907
VSIG8	0.016804154	0.283635316
CFAP45	-0.014367205	0.35930943
TAGLN2	0.177180744	4.46E-30
IGSF9	-0.025468054	0.104133287
SLAMF9	-0.023023029	0.141812499
PIGM	0.034364827	0.028297303
KCNJ10	-0.084621102	6.35E-08
KCNJ9	0.017368143	0.267784409
IGSF8	-0.037272954	0.017366338
ATP1A2	-0.019905763	0.204040855
ATP1A4
CASQ1	-0.015838645	0.312219214
PEA15	0.153455086	6.93E-23
DCAF8	-0.05321226	0.000680359
PEX19	-0.000697961	0.964481729
COPA	-0.0201786	0.197907799
NCSTN	0.024791378	0.113662203
NHLH1	-0.104030255	2.83E-11
VANGL2	-0.116814365	7.52E-14
SLAMF6	-0.022406721	0.152792
CD84	-0.061057354	9.65E-05
SLAMF1
CD48	-0.049097707	0.00172237
SLAMF7	0.011404347	0.466842348
LY9	-0.015634155	0.318508591
CD244	-0.018333961	0.242075971
ITLN1
ITLN2
F11R	-0.14280659	5.28E-20
TSTD1	-0.368196072	5.57E-131
USF1	-0.087632848	2.12E-08
ARHGAP30	-0.045322031	0.003815163
PVRL4	-0.055673397	0.000378344
KLHDC9	-0.065536049	2.84E-05
PFDN2	-0.07705277	8.51E-07
NIT1	0.037340949	0.01716281
DEDD	-0.02846706	0.069281459
UFC1	0.021035147	0.179530901
USP21	-0.068782086	1.12E-05
PPOX	-0.017621011	0.260878967
B4GALT3	-0.033289848	0.033628626
ADAMTS4	-0.021984557	0.1606781
NDUFS2	-0.00117137	0.940426393
FCER1G	-0.067303989	1.72E-05
APOA2	-0.009925377	0.526564329
TOMM40L	0.018307141	0.242765597
NR1I3	-0.014922138	0.341050101
PCP4L1	-0.008263577	0.598034501
MPZ	-0.013055039	0.40487115
SDHC	-0.008285196	0.597077075
CFAP126	-0.003592087	0.818730908
FCGR2A	-0.077462627	7.44E-07
HSPA6	-0.030979233	0.048045684
FCGR3A	-0.03837766	0.014308844
FCGR3B	-0.011060857	0.480368846
FCGR2B	-0.026118962	0.095576787
FCRLA	-0.014384738	0.358723315
FCRLB	-0.019459408	0.214370546
DUSP12	-0.05329354	0.00066755
ATF6	0.025941927	0.097846281
OLFML2B	0.050038118	0.001400944
NOS1AP	-0.12053914	1.18E-14
C1orf111
C1orf226	-0.161353286	3.68E-25
SH2D1B	-0.025586719	0.102529583
UHMK1	-0.015441318	0.324514979
UAP1	0.149151956	1.07E-21
DDR2	0.089848098	9.25E-09
HSD17B7	0.011236401	0.473429446
C1orf110	0.080436464	2.74E-07
RGS4	0.323405682	8.43E-100
RGS5	0.193205892	1.51E-35
NUF2	-0.10846013	3.91E-12
PBX1	-0.170862375	4.67E-28
LMX1A
RXRG	-0.050529339	0.001255964
LRRC52
MGST3	0.156665736	8.51E-24
ALDH9A1	0.018178481	0.246092985
TMCO1	-0.018713711	0.232459157
UCK2	0.143896339	2.74E-20
FAM78B	-0.036372008	0.02026962
POGK	-0.043766525	0.005211468
TADA1	-0.051352032	0.0010438
ILDR2	-0.095226391	1.13E-09
MAEL	-0.000862751	0.956103485
GPA33	-0.012950815	0.408632386
DUSP27	-0.001931014	0.901948964
POU2F1	-0.112067568	7.36E-13
CD247	-0.038775663	0.013329727
CREG1	0.051799448	0.000942843
RCSD1	0.027928026	0.074721709
MPZL1	0.08700299	2.68E-08
ADCY10	-0.001706501	0.913301137
MPC2	-0.011632024	0.457994224
DCAF6	0.0415927	0.007935953
GPR161	-0.025745438	0.100415351
TIPRL	0.006072734	0.698425422
SFT2D2	-0.011385991	0.467559802
TBX19	-0.012121527	0.43929306
XCL2	-0.0240285	0.125214025
XCL1
DPT	-0.02635094	0.092666931
ATP1B1	0.000816472	0.958455915
NME7	0.015747917	0.314999517
BLZF1	0.02057635	0.189209985
CCDC181	-0.055014147	0.000443764
SLC19A2	-0.061501464	8.58E-05
F5	-0.011411927	0.466546237
SELP
SELL	-0.008535966	0.586022757
SELE
METTL18	-0.061872621	7.77E-05
C1orf112	-0.039426092	0.011856674
SCYL3	-0.006080422	0.698062398
KIFAP3	-0.009172844	0.5583836
METTL11B	-0.011964385	0.445248289
GORAB	-0.028949315	0.064693956
PRRX1	0.120579149	1.15E-14
MROH9	0.041373167	0.008272074
FMO3	0.10897881	3.09E-12
FMO2	0.017234353	0.271488344
FMO1
FMO4	-0.018923916	0.227253941
PRRC2C	-0.118260748	3.68E-14
MYOC	-0.020805554	0.184327525
VAMP4	-0.014594751	0.351749301
METTL13	-0.042811411	0.006282878
DNM3	-0.089581984	1.02E-08
C1orf105	-0.020869812	0.182975616
PIGC	-0.030008741	0.055492112
SUCO	-0.170429476	6.38E-28
FASLG
TNFSF18	0.122195542	5.06E-15
TNFSF4	-0.045961177	0.003347373
PRDX6	0.044917201	0.0041414
SLC9C2	-0.004563713	0.770922426
ANKRD45	-0.016618784	0.288981092
LOC730159
KLHL20	0.049370325	0.00162283
CENPL	-0.053245	0.000675172
DARS2	0.048862923	0.001812562
ZBTB37	-0.02663115	0.089247362
SERPINC1	-0.005789579	0.711843779
RC3H1	-0.071643303	4.72E-06
RABGAP1L	-0.038887479	0.013065525
GPR52	-0.005800498	0.711324661
CACYBP	-0.108889686	3.22E-12
MRPS14	0.051148371	0.00109299
TNN	-0.00741028	0.636365989
KIAA0040	-0.082597719	1.30E-07
TNR	-0.027292695	0.081576501
RFWD2	-0.031185406	0.046576885
PAPPA2	0.035146156	0.024894609
ASTN1	-0.108563853	3.73E-12
BRINP2	-0.112541617	5.89E-13
SEC16B	0.008765571	0.575985455
RASAL2	0.070394087	6.90E-06
TEX35	-0.019752615	0.207543467
RALGPS2	0.099959327	1.62E-10
ANGPTL1	-0.049814517	0.001471917
FAM20B	0.03206949	0.040699839
TOR3A	-0.072957042	3.15E-06
ABL2	0.016611441	0.289194258
SOAT1	-0.031273945	0.045957814
AXDND1	-0.04944803	0.001595443
NPHS2
TDRD5
FAM163A	0.022964747	0.142824115
TOR1AIP2	0.066709118	2.04E-05
TOR1AIP1	-0.011822781	0.45065388
CEP350	-0.025870478	0.098774323
QSOX1	0.208046305	4.58E-41
LHX4	-0.00195416	0.900779727
ACBD6	0.031448392	0.044758334
XPR1	-0.018717334	0.232368725
KIAA1614	-0.039550753	0.011591433
STX6	-0.03373284	0.031335681
MR1	-0.01195861	0.445468039
IER5	0.031282051	0.045901486
CACNA1E	-0.025811188	0.09954976
ZNF648
GLUL	-0.266046282	5.96E-67
TEDDM1
RGSL1
RNASEL	0.029666382	0.058338483
RGS16	-0.287683979	1.86E-78
RGS8	-0.006086051	0.697796627
NPL	-0.077018756	8.60E-07
DHX9	-0.094336088	1.62E-09
SHCBP1L
LAMC1	0.29756881	4.58E-84
LAMC2	0.052591243	0.000786025
NMNAT2	-0.041434495	0.008176918
SMG7	-0.093735181	2.05E-09
NCF2	-0.046504804	0.002991262
ARPC5	0.175508569	1.55E-29
RGL1	-0.135529524	3.72E-18
APOBEC4	-0.028265921	0.071272161
COLGALT2	-0.146920183	4.31E-21
TSEN15	-0.022855373	0.14473747
C1orf21	-0.17061216	5.59E-28
EDEM3	0.004769315	0.760909808
FAM129A	-0.277166122	9.83E-73
RNF2	-0.044523224	0.004482982
TRMT1L	-0.009164658	0.558734823
SWT1	-0.080221223	2.95E-07
IVNS1ABP	-0.030130646	0.054506944
HMCN1	0.004142592	0.791548418
PRG4	0.03620107	0.020865877
TPR	-0.154492164	3.54E-23
C1orf27	-0.062767007	6.11E-05
OCLM	-0.003018801	0.847271184
PDC	-0.012303367	0.432459252
PTGS2	0.029465398	0.060065231
PLA2G4A	-0.00494337	0.752464596
BRINP3	-0.05222331	0.000855615
RGS18	0.01026283	0.512602587
RGS21	-0.023431239	0.134880689
RGS1	-0.052807065	0.000747687
RGS13	-0.001679372	0.914674102
RGS2	-0.244844213	1.14E-56
UCHL5	-0.062997755	5.74E-05
TROVE2	-0.092677853	3.11E-09
GLRX2	0.028327396	0.070658823
CDC73	0.039295891	0.012139432
B3GALT2	0.157304897	5.58E-24
KCNT2	0.001931033	0.901947966
CFH	0.266804267	2.45E-67
CFHR3	0.043059467	0.005987065
CFHR1	0.109911144	2.01E-12
CFHR4
CFHR2
CFHR5
F13B
ASPM	-0.113203323	4.30E-13
ZBTB41	-0.064852614	3.44E-05
CRB1	-0.112526938	5.93E-13
DENND1B	0.022044618	0.159537755
C1orf53	-0.004420065	0.777940762
LHX9	0.003775274	0.80965968
NEK7	0.371532099	1.64E-133
ATP6V1G3	0.026784474	0.087419709
PTPRC	0.005983375	0.702650101
NR5A2	-0.026147163	0.095219182
ZNF281	0.080355858	2.82E-07
KIF14	-0.103846263	3.07E-11
DDX59	-0.015803875	0.313282817
CAMSAP2	-0.061797703	7.93E-05
GPR25
C1orf106	0.003448406	0.825862905
KIF21B	0.010944522	0.484997982
CACNA1S
ASCL5	-0.007586247	0.628376558
TMEM9	-0.079255547	4.09E-07
IGFN1	0.096049046	8.14E-10
PKP1	0.064158271	4.18E-05
TNNT2	0.031178615	0.046624651
LAD1	-3.21E-05	0.998364904
TNNI1	-0.02536385	0.105557918
CSRP1	0.446679221	5.18E-199
NAV1	0.188243695	8.43E-34
IPO9	-0.142530428	6.23E-20
SHISA4	0.004517577	0.773174511
LMOD1	0.365900423	2.95E-129
TIMM17A	0.145692619	9.18E-21
RNPEP	0.064228393	4.10E-05
ELF3	-0.015192315	0.332379178
GPR37L1	-0.058374315	0.000193398
ARL8A	-0.029082568	0.06347151
PTPN7	0.016877407	0.281541399
LGR6	-0.00569302	0.716440338
UBE2T	-0.085931115	3.96E-08
PPP1R12B-loc1	0.072111995	4.09E-06
PPP1R12B-loc2	0.006279758	0.688673792
SYT2	-0.044162281	0.004818109
KDM5B	0.040080734	0.010521628
RABIF	0.017292727	0.269867993
KLHL12	-0.08319069	1.06E-07
ADIPOR1	-0.020527863	0.190254929
CYB5R1	0.008701065	0.578797175
TMEM183B	0.025830115	0.09930169
PPFIA4	0.006327465	0.686433887
MYOG
ADORA1	-0.06041614	0.000114271
MYBPH	-0.048641603	0.001901535
CHI3L1	-0.222576086	6.79E-47
CHIT1	-0.070819413	6.07E-06
BTG2	-0.138652519	6.16E-19
FMOD	0.012710703	0.417376226
PRELP	0.152409545	1.36E-22
OPTC
ATP2B4	0.173173327	8.69E-29
LAX1	-0.017092714	0.275447684
ZC3H11A	-0.055471088	0.000397394
ZBED6	0.00400916	0.798115061
SNRPE	-0.115566829	1.38E-13
SOX13	-0.07522379	1.54E-06
ETNK2	-0.002356764	0.88047832
REN	0.026483431	0.091037181
KISS1	0.046688912	0.002878724
GOLT1A	-0.049469904	0.00158781
PLEKHA6	-0.081041213	2.23E-07
PPP1R15B	-0.013038793	0.405456098
PIK3C2B	-0.044049148	0.004927722
MDM4	-0.092554192	3.26E-09
LRRN2	-0.139274695	4.29E-19
NFASC	-0.190574275	1.29E-34
CNTN2	-0.080270159	2.90E-07
TMEM81	-0.041121714	0.008672665
RBBP5	-0.063021117	5.70E-05
DSTYK	-0.004767503	0.760997875
TMCC2	-0.032922547	0.035637145
NUAK2	0.109557922	2.37E-12
KLHDC8A	-0.21279264	6.37E-43
LEMD1	-0.031156322	0.046781764
CDK18	-0.060827896	0.000102564
MFSD4	-0.049688026	0.001513519
ELK4	-0.012173692	0.437326308
SLC45A3	0.010585618	0.499430365
NUCKS1	-0.130983753	4.74E-17
RAB29	-0.102596408	5.27E-11
SLC41A1	-0.027747157	0.076623485
PM20D1	0.0197926	0.206624804
SLC26A9	-0.034751916	0.026564485
FAM72A	-0.11038985	1.61E-12
AVPR1B
C1orf186
CTSE	-0.026165157	0.094991573
SRGAP2	-0.06592229	2.55E-05
SRGAP2C	0.022002857	0.160330002
IKBKE	0.03885784	0.013135103
RASSF5	-0.043109753	0.005928649
EIF2D	0.050752289	0.001194844
DYRK3	-0.025131553	0.108789426
MAPKAPK2	-0.014628485	0.350637126
IL10	-0.027710075	0.077018226
IL19
IL20
IL24	-0.022536869	0.150421144
FAIM3	-0.043942613	0.005032998
PIGR
FCAMR
C1orf116	0.008276557	0.597459594
YOD1	-0.04985655	0.001458328
PFKFB2	-0.059009931	0.000164465
C4BPB	0.011888888	0.448125701
C4BPA
CD55	0.054092803	0.000553004
CR2
CR1	-0.00867085	0.580116377
CR1L	-0.059710918	0.000137297
CD46	0.061526098	8.53E-05
CD34	-0.134898886	5.33E-18
PLXNA2	-0.133201927	1.38E-17
MIR205HG
CAMK1G	0.024402692	0.119438414
LAMB3	0.055465584	0.000397924
G0S2	-0.019698098	0.208800772
HSD11B1	-0.029413311	0.060519576
TRAF3IP3	-0.004810452	0.758911192
C1orf74	-0.024675946	0.115354187
IRF6	-0.00177364	0.909904358
DIEXF	0.070171088	7.38E-06
SYT14	-0.110908905	1.27E-12
SERTAD4	0.02981461	0.057091572
HHAT	-0.028265137	0.071280018
KCNH1	0.011241425	0.473231665
RCOR3	-0.108289676	4.23E-12
TRAF5	0.062501951	6.56E-05
RD3
SLC30A1	0.000942145	0.952068564
NEK2	-0.056380139	0.000318287
LPGAT1	-0.020911725	0.182097767
INTS7	-0.03331554	0.033491829
DTL	-0.062731121	6.17E-05
PPP2R5A	0.013590814	0.385865116
TMEM206	-0.075452899	1.43E-06
NENF	-0.083404421	9.79E-08
ATF3	-0.054154247	0.000545003
FAM71A
BATF3	-0.107114369	7.20E-12
NSL1	-0.065547961	2.83E-05
TATDN3	0.031173296	0.046662098
SPATA45	-0.015039744	0.337258063
FLVCR1	-0.086306725	3.45E-08
VASH2	-0.087557518	2.18E-08
ANGEL2	-0.082247816	1.47E-07
RPS6KC1	-0.032956833	0.035445429
PROX1	-0.236161984	9.79E-53
SMYD2	-0.103257398	3.96E-11
PTPN14	0.02699098	0.085005952
CENPF	-0.231047017	1.72E-50
KCNK2	0.02248523	0.151358458
KCTD3	-0.068925047	1.07E-05
USH2A	-0.031033517	0.047655238
ESRRG	-0.069292035	9.59E-06
GPATCH2	-0.066127978	2.40E-05
SPATA17	-0.090045636	8.58E-09
RRP15	0.038730917	0.01343677
TGFB2	0.280057154	2.78E-74
LYPLAL1	-0.068303496	1.28E-05
SLC30A10	0.005929564	0.705198608
EPRS	0.108572666	3.72E-12
BPNT1	0.003422086	0.827170974
IARS2	0.014169547	0.365958737
RAB3GAP2	-0.114196344	2.68E-13
MARK1	-0.144585218	1.80E-20
C1orf115	-0.066227942	2.34E-05
'MARC2'	0.024220575	0.122222758
'MARC1'	-0.047108132	0.002636745
HLX	0.039679571	0.011322891
DUSP10	-0.029340702	0.061157687
HHIPL2	-0.052645863	0.000776154
TAF1A	-0.09256789	3.25E-09
MIA3	-0.077630133	7.04E-07
AIDA	0.020937926	0.181550589
BROX	0.034207477	0.029029036
FAM177B	0.011476917	0.464011849
DISP1	-0.05930172	0.000152593
TLR5	-0.054193386	0.000539962
SUSD4	-0.056558663	0.000304595
CCDC185
CAPN8	0.009836322	0.530280967
CAPN2	0.333020455	4.57E-106
TP53BP2	0.036210043	0.020834204
FBXO28	-0.039764049	0.011149794
DEGS1	0.127282927	3.52E-16
NVL	-0.068709067	1.14E-05
CNIH4	-0.029669849	0.058309064
WDR26	-0.04935722	0.001627491
CNIH3	-0.189134742	4.12E-34
DNAH14	0.0164986	0.292483062
LBR	-0.13842864	7.02E-19
ENAH	0.059662269	0.000139037
SRP9	-0.197887301	3.05E-37
EPHX1	-0.056101823	0.000340786
TMEM63A	0.052632095	0.000778631
LEFTY1	-0.045014381	0.004060859
PYCR2	-0.112461725	6.11E-13
LEFTY2	-0.002499617	0.873293065
SDE2	-0.023578309	0.132448467
H3F3AP4	-0.222530131	7.09E-47
ACBD3	0.019021392	0.224868589
MIXL1	-0.005087039	0.745515952
LIN9	-0.045087541	0.004001164
PARP1	-0.229763267	6.15E-50
C1orf95	-0.082329052	1.43E-07
ITPKB	-0.155461694	1.88E-23
PSEN2	-0.015258444	0.330278758
ADCK3	-0.149654679	7.83E-22
CDC42BPA	-0.007092931	0.650881437
ZNF678	-0.099052641	2.37E-10
JMJD4	-0.017319369	0.269130651
SNAP47	-0.039195064	0.012362489
PRSS38
WNT9A	-0.010156089	0.516997907
WNT3A	0.027808112	0.075978211
ARF1	0.036248086	0.020700372
C1orf35	-0.071679771	4.67E-06
MRPL55	-0.061950969	7.61E-05
GUK1	0.008707767	0.57850472
GJC2	-0.043220552	0.005801747
IBA57	0.000581455	0.970407583
OBSCN	0.011661866	0.456841491
TRIM11	-0.018768506	0.231094206
TRIM17	-0.025230567	0.107402595
HIST3H3
HIST3H2A	0.0302881	0.053256104
HIST3H2BB	-0.007709288	0.622815816
RNF187	-0.15693977	7.10E-24
RHOU	-0.165635377	1.92E-26
RAB4A	0.021556155	0.168991153
SPHAR	0.011546016	0.461325611
CCSAP	-0.054759231	0.000471779
ACTA1	0.180260212	4.33E-31
NUP133	-0.035323154	0.024174957
ABCB10	0.033457932	0.032742265
TAF5L	0.00733056	0.639999506
URB2	-0.007492256	0.632638695
GALNT2	-0.036419015	0.02010828
PGBD5	-0.185198404	9.42E-33
COG2	-0.042204062	0.007063423
AGT	-0.186423884	3.58E-33
CAPN9	-0.04120868	0.008532201
C1orf198	0.201114923	1.96E-38
TTC13	-0.069653717	8.61E-06
ARV1	-0.046144713	0.003223045
FAM89A	-0.000694506	0.964657448
TRIM67	-0.031407556	0.045036729
LOC149373
C1orf131	-0.023828649	0.128386643
GNPAT	-0.0054528	0.72791995
EXOC8	-0.009206013	0.556961659
SPRTN	0.004997958	0.749822013
EGLN1	0.045987609	0.003329203
TSNAX	-0.050979502	0.001135392
DISC1	-0.008446866	0.589939562
SIPA1L2	-0.222840789	5.27E-47
MAP10	-0.04399512	0.004980859
NTPCR	-0.047106027	0.002637912
PCNXL2	-0.102565765	5.34E-11
KIAA1804	-0.114790782	2.01E-13
KCNK1	-0.053736391	0.000601614
SLC35F3	-0.0446663	0.004356089
COA6	-0.046412527	0.003049164
TARBP1	-0.072528934	3.60E-06
IRF2BP2	-0.057342127	0.000250775
TOMM20	0.033547021	0.032280629
RBM34	-0.04268455	0.00643919
ARID4B	-0.136686438	1.92E-18
GGPS1	-0.035445764	0.023687072
TBCE	0.01181911	0.450794503
B3GALNT2	-0.073097814	3.01E-06
GNG4	-0.097817777	3.95E-10
LYST	-0.08281583	1.20E-07
NID1	0.118524637	3.23E-14
GPR137B	0.009800281	0.5317889
ERO1LB	0.03078678	0.049451664
EDARADD	0.072453458	3.68E-06
LGALS8	0.026481328	0.091062878
HEATR1	0.016235991	0.30023379
ACTN2	-0.090910751	6.17E-09
MTR	-0.016560458	0.29067707
MT1HL1	0.012593603	0.421680232
RYR2	-0.100029825	1.57E-10
ZP4	-0.008094764	0.605534398
CHRM3	-0.09805511	3.59E-10
FMN2	-0.0055525	0.723147895
GREM2	0.012212458	0.435868042
RGS7	0.099664393	1.84E-10
FH	0.101973429	6.89E-11
KMO	0.00942743	0.547515093
OPN3	0.119398569	2.09E-14
CHML	0.08219943	1.49E-07
WDR64
EXO1	-0.068113914	1.36E-05
MAP1LC3C	-0.059728275	0.000136682
PLD5	-0.149504286	8.61E-22
CEP170	-0.059055357	0.000162562
SDCCAG8	-0.037963803	0.015393695
AKT3	0.099376592	2.07E-10
ZBTB18	-0.140998355	1.55E-19
C1orf100
ADSS	0.069181627	9.91E-06
C1orf101	0.012176688	0.437213523
DESI2	0.031177552	0.046632136
COX20	0.171324551	3.34E-28
HNRNPU	-0.121250421	8.20E-15
EFCAB2	-0.006572497	0.674972847
KIF26B	-0.099207569	2.22E-10
SMYD3	-0.054015014	0.00056329
TFB2M	0.009567036	0.541599934
CNST	0.166978201	7.46E-27
SCCPDH	-0.012047445	0.442094861
AHCTF1	-0.070945136	5.84E-06
ZNF695	0.027649522	0.077666375
ZNF670	-0.014849604	0.343402398
ZNF669	-0.075521617	1.40E-06
C1orf229	0.015485992	0.323116973
ZNF124	-0.035227307	0.024562387
ZNF496	-0.012774758	0.415032928
NLRP3	-0.019916346	0.203800423
OR2B11
OR2W5
GCSAML	-0.025617089	0.102122324
OR2C3
OR2G2
OR2G3
OR13G1
OR6F1
OR1C1
OR14A16
OR11L1
TRIM58	0.113545161	3.66E-13
OR2W3	0.045259075	0.003864314
OR2T8	0.005304683	0.735028868
OR2L13	-0.005551334	0.723203651
OR2L8
OR2AK2
OR2L5
OR2L2
OR2L3
OR2M5
OR2M2
OR2M3
OR2M4
OR2T33
OR2T12
OR2M7
OR14C36
OR2T4
OR2T6
OR2T1
OR2T2	0.01098256	0.483481734
OR2T3
OR2T5
OR2G6
OR2T29
OR2T34
OR2T10
OR2T11
OR2T35
OR2T27
OR14I1
LYPD8
SH3BP5L	0.063418836	5.12E-05
ZNF672	0.009105617	0.561271001
ZNF692	-0.052454583	0.000811235
PGBD2	0.015737536	0.315318659
SRSF10-loc2	-0.035793885	0.022348109
TUBB8	0.03495568	0.025689702
ZMYND11	0.058469628	0.000188774
DIP2C	-0.061410136	8.79E-05
LARP4B	0.034275318	0.028711577
GTPBP4	0.118032049	4.13E-14
IDI2	-0.010943477	0.485039672
IDI1	0.187269888	1.83E-33
WDR37	-0.010496725	0.503039861
[truncated: 18,129 more rows]
