# Supplementary material for: EMP3 as a prognostic biomarker correlates with EMT in GBM
Source: BMC Cancer. 2024 Jan 17;24:89. doi: 10.1186/s12885-023-11796-0 (PMC10792875; doi:10.1186/s12885-023-11796-0)
Supplement: Supplementary file 3 — Additional file 3. [file 12885_2023_11796_MOESM3_ESM.zip › Supplementary tables/supplementary table 2 emtCorrscRNA_Suva2019_GBM.csv]

GENE	Scorr	pValue
A1BG	0.093654801	7.58E-15
A1BG-AS1	0.075100141	4.69E-10
A1CF	-0.004353546	0.718400125
A2M	0.224993083	1.72E-79
A2M-AS1	0.016133829	0.181411383
A2ML1	0.023946334	0.04728766
A2MP1	-0.015824551	0.189925311
A4GALT	0.053214013	1.03E-05
A4GNT	0.013367092	0.268198491
AA06	0.020268891	0.093150696
AAAS	-0.03720327	0.00205239
AACS	-0.063735107	1.26E-07
AACSP1	-0.014585149	0.226999215
AADAC	0.019545184	0.105437413
AADACL2	0.024426589	0.043020519
AADACL3	0.01771711	0.142215518
AADACL4	-0.01689223	0.161737503
AADAT	-0.15507204	3.36E-38
AAED1	0.048146567	6.60E-05
AAGAB	0.004116447	0.733134409
AAK1	-0.096846898	8.94E-16
AAMDC	0.091899717	2.38E-14
AAMP	-0.011671862	0.333648258
AANAT	0.036135454	0.002753369
AAR2	0.01397609	0.246998735
AARD	0.01800961	0.135745444
AARS	0.035878328	0.002952005
AARS2	-0.049108315	4.70E-05
AARSD1	-0.099994139	1.01E-16
AASDH	-0.020515186	0.089241312
AASDHPPT	-0.097826297	4.58E-16
AASS	0.117084714	2.22E-22
AATF	-0.090188213	7.13E-14
AATK	-0.141722282	3.99E-32
AATK-AS1	-0.032590695	0.006930953
ABAT	-0.286869238	3.80E-130
ABCA1	0.135255757	2.19E-29
ABCA10	0.001161129	0.923382225
ABCA11P	-0.005930435	0.623277105
ABCA12	-0.001959694	0.871055508
ABCA13	-0.022633007	0.060807867
ABCA17P	0.035363662	0.003389374
ABCA2	-0.023513729	0.051430801
ABCA3	-0.103261075	9.84E-18
ABCA4	0.072919321	1.47E-09
ABCA5	-0.024223369	0.044784718
ABCA6	0.131754974	5.90E-28
ABCA7	-0.048039055	6.85E-05
ABCA8	0.234064817	4.67E-86
ABCA9	-0.069905042	6.74E-09
ABCB1	0.026109683	0.030542325
ABCB10	-0.02130168	0.077634611
ABCB11	0.003659653	0.761795953
ABCB4	-0.030261436	0.012173577
ABCB5	-0.035490345	0.003276562
ABCB6	-0.030007774	0.012917061
ABCB7	-0.030459123	0.011620701
ABCB8	-0.057810198	1.65E-06
ABCB9	-0.020129977	0.09541554
ABCC1	-0.023348565	0.053090789
ABCC10	-0.007669118	0.525279664
ABCC11	0.003264337	0.786868183
ABCC12	-0.018110749	0.133561927
ABCC13	0.017518017	0.146753114
ABCC2	0.000407976	0.973043129
ABCC3	0.256632224	1.18E-103
ABCC4	2.73E-05	0.9981943
ABCC5	-0.148601685	3.47E-35
ABCC5-AS1	-0.038523053	0.001413024
ABCC6	0.02782685	0.0211502
ABCC6P1	0.010935575	0.365041535
ABCC6P2	0.067173567	2.55E-08
ABCC8	-0.159869526	1.60E-40
ABCC9	-0.070885552	4.13E-09
ABCD1	0.021669332	0.072647151
ABCD2	0.024168107	0.045274873
ABCD3	0.079561159	4.10E-11
ABCD4	0.080849799	1.98E-11
ABCE1	-0.05809997	1.46E-06
ABCF1	-0.061433623	3.52E-07
ABCF2	-0.041550074	0.000575295
ABCF3	0.04052678	0.000784697
ABCG1	-0.279615322	1.77E-123
ABCG2	0.093703753	7.34E-15
ABCG4	-0.044446802	0.000230265
ABCG5	0.021945152	0.069080197
ABCG8	-0.02831107	0.019005491
ABHD1	-0.019323922	0.109440306
ABHD10	-0.111912752	1.42E-20
ABHD11	0.013885693	0.250069108
ABHD12	0.03844437	0.001445276
ABHD12B	0.079328798	4.67E-11
ABHD13	0.023889386	0.047816491
ABHD14A	-0.008054856	0.504657485
ABHD14A-ACY1	-0.033064551	0.006154693
ABHD14B	0.131443415	7.87E-28
ABHD15	-0.024799154	0.039938577
ABHD16A	-0.069080894	1.01E-08
ABHD16B	-0.013172097	0.275243157
ABHD2	0.065479732	5.65E-08
ABHD3	-0.030174761	0.012423243
ABHD4	0.128287578	1.41E-26
ABHD5	-0.006461547	0.592509141
ABHD6	-0.045026396	0.00019046
ABHD8	0.052660411	1.27E-05
ABI1	0.02029321	0.092758668
ABI2	0.014101261	0.242790957
ABI3	0.028593953	0.017842613
ABI3BP	0.157984611	1.33E-39
ABL1	-0.004401999	0.715401714
ABL2	-0.047481128	8.32E-05
ABLIM1	0.100943444	5.19E-17
ABLIM2	-0.127540859	2.76E-26
ABLIM3	-0.02016238	0.094883347
ABO	0.017301785	0.151805863
ABP1	-0.031294762	0.009521976
ABR	-0.003807282	0.752494985
ABRA	0.03529057	0.00345606
ABRACL	-0.094369809	4.73E-15
ABT1	-0.026260613	0.02959321
ABTB1	0.088604617	1.93E-13
ABTB2	0.020667749	0.086886726
ACAA1	0.027416383	0.023130346
ACAA2	-0.008393961	0.486887119
ACACA	-0.149679837	1.12E-35
ACACB	0.094506595	4.32E-15
ACAD10	-0.011707624	0.332169184
ACAD11	0.135865931	1.23E-29
ACAD8	-0.016872357	0.162231617
ACAD9	-0.013093309	0.27812507
ACADL	-0.023879129	0.047912263
ACADM	-0.0216226	0.073266175
ACADS	0.027619747	0.022130032
ACADSB	-0.013250541	0.272394141
ACADVL	0.243526652	3.25E-93
ACAN	-0.053125122	1.07E-05
ACAP1	0.109463434	9.55E-20
ACAP2	-0.017960423	0.136817281
ACAP3	-0.208799267	1.78E-68
ACAT1	-0.079367649	4.57E-11
ACAT2	-0.117694793	1.34E-22
ACBD3	0.016863865	0.162443103
ACBD4	0.026457019	0.028396175
ACBD5	-0.018397079	0.127527528
ACBD6	-0.073528403	1.07E-09
ACBD7	-0.097358321	6.31E-16
ACCS	0.031948604	0.008122882
ACCSL	0.012535016	0.299133769
ACD	-0.072749347	1.60E-09
ACE	-0.01521629	0.207521529
ACE2	0.006386805	0.59679675
ACER1	0.014620189	0.225884774
ACER2	-0.025798455	0.032582251
ACER3	-0.029970876	0.013028491
ACHE	0.055747176	3.82E-06
ACIN1	0.012793819	0.289266732
ACLY	0.01542822	0.201261144
ACMSD	-0.01129938	0.349305908
ACN9	-0.051131842	2.26E-05
ACO1	-0.015163539	0.209101513
ACO2	0.004059547	0.736685314
ACOT1	0.070435102	5.18E-09
ACOT11	0.040946961	0.000691358
ACOT12	0.037840935	0.0017161
ACOT13	0.037220613	0.002042496
ACOT2	0.083946215	3.27E-12
ACOT4	0.015584925	0.19672149
ACOT6	0.03400176	0.004845689
ACOT7	-0.195840349	2.66E-60
ACOT8	-0.003784691	0.753916009
ACOT9	0.068833549	1.14E-08
ACOX1	-0.052632953	1.29E-05
ACOX2	0.173964728	9.05E-48
ACOX3	-0.023149872	0.055146814
ACOXL	0.003082383	0.798484722
ACP1	-0.054645731	5.91E-06
ACP2	0.025937996	0.031653644
ACP5	0.020278621	0.092993696
ACP6	0.135999732	1.08E-29
ACPL2	0.047544153	8.14E-05
ACPP	0.025408596	0.035301199
ACPT	-0.027946283	0.020602501
ACR	-0.021223752	0.078726791
ACRBP	-0.020959097	0.082529611
ACRC	0.000104752	0.993077339
ACRV1	-0.149889223	8.94E-36
ACSBG1	0.236372731	8.96E-88
ACSBG2	-0.053250082	1.02E-05
ACSF2	0.146834013	2.19E-34
ACSF3	0.001310178	0.913583501
ACSL1	-0.137001997	4.11E-30
ACSL3	0.166541355	7.14E-44
ACSL4	-0.054960332	5.22E-06
ACSL5	-0.008420166	0.485528096
ACSL6	-0.092321074	1.81E-14
ACSM1	-0.004406691	0.715111563
ACSM2A	0.010706581	0.375169613
ACSM2B	0.030352426	0.011916272
ACSM3	0.015651989	0.19480175
ACSM4	-0.044304044	0.000241203
ACSM5	-0.004496785	0.709548765
ACSS1	0.013537191	0.262155212
ACSS2	0.077205151	1.51E-10
ACSS3	0.313541621	2.06E-156
ACTA1	-0.019820769	0.100615163
ACTA2	0.122741248	1.88E-24
ACTB	0.088699994	1.82E-13
ACTBL2	-0.016942235	0.160499249
ACTC1	-0.107004088	6.20E-19
ACTG1	0.103307715	9.51E-18
ACTG1P4	-0.023906759	0.047654633
ACTG2	0.020937553	0.082845617
ACTL10	-0.040211132	0.000862364
ACTL6A	-0.039326617	0.001119591
ACTL6B	-0.239660274	2.98E-90
ACTL7A	0.001659066	0.890700873
ACTL7B	-0.024625731	0.041349057
ACTL8	-0.032446243	0.007184492
ACTL9	0.013428301	0.266012923
ACTN1	0.30668481	2.15E-149
ACTN1-AS1	0.023538896	0.05118172
ACTN2	0.026131275	0.030404968
ACTN3	0.020031419	0.097049002
ACTN4	0.227706272	2.00E-81
ACTR10	0.057730998	1.70E-06
ACTR1A	-0.231884523	1.88E-84
ACTR1B	0.002185599	0.85634455
ACTR2	-0.020073895	0.096342298
ACTR3	-0.016098603	0.182366568
ACTR3B	-0.01202055	0.319407717
ACTR3BP2	0.005498174	0.648816507
ACTR3BP5	-0.002748212	0.819934123
ACTR3C	0.009632331	0.424959577
ACTR5	-0.018036525	0.135161708
ACTR6	-0.076553733	2.15E-10
ACTR8	-0.05159441	1.90E-05
ACTRT1	-0.010494596	0.38469852
ACTRT2	0.006852199	0.570332762
ACTRT3	0.024229868	0.044727364
ACVR1	0.04307816	0.000357335
ACVR1B	-0.060261226	5.86E-07
ACVR1C	0.044801996	0.000205036
ACVR2A	-0.195316777	5.54E-60
ACVR2B	-0.151286545	2.02E-36
ACVR2B-AS1	-0.040162781	0.000874873
ACVRL1	0.035908409	0.002928109
ACY1	-0.010452228	0.386620579
ACY3	0.038273815	0.001517528
ACYP1	-0.090277754	6.74E-14
ACYP2	0.063753815	1.25E-07
ADA	0.038761207	0.001319404
ADAD1	-0.009467821	0.432911316
ADAD2	0.009489883	0.431839955
ADAL	-0.006939265	0.565444629
ADAM10	0.076516514	2.20E-10
ADAM11	-0.057204218	2.12E-06
ADAM12	0.164965888	4.55E-43
ADAM15	0.023440657	0.052159778
ADAM17	0.033610326	0.005358266
ADAM18	0.039822906	0.000967655
ADAM19	0.208470737	2.92E-68
ADAM1A	-0.073953475	8.58E-10
ADAM2	0.008617732	0.475348447
ADAM20	0.036419942	0.002547875
ADAM20P1	0.060066243	6.37E-07
ADAM21	0.058290851	1.35E-06
ADAM21P1	0.026904671	0.025822745
ADAM22	-0.222514875	9.54E-78
ADAM23	-0.060816574	4.61E-07
ADAM28	-0.002911453	0.809438293
ADAM29	-0.031464359	0.009139818
ADAM30	0.012004194	0.320066698
ADAM32	0.051850362	1.73E-05
ADAM33	0.04484611	0.00020209
ADAM3A	0.055494457	4.22E-06
ADAM5	0.017507396	0.146998274
ADAM6	-0.004909666	0.684257053
ADAM7	-0.004521242	0.708041299
ADAM8	-0.015117167	0.210497613
ADAM9	0.28489805	2.58E-128
ADAMDEC1	-0.020371846	0.091500118
ADAMTS1	0.126134318	9.67E-26
ADAMTS10	-0.126042375	1.05E-25
ADAMTS12	0.083488481	4.29E-12
ADAMTS13	-0.000761097	0.949734475
ADAMTS14	0.049790746	3.68E-05
ADAMTS15	0.07237069	1.95E-09
ADAMTS16	0.018280927	0.129949361
ADAMTS17	-0.046353886	0.000122299
ADAMTS18	0.071671948	2.78E-09
ADAMTS19	0.042614037	0.000413608
ADAMTS2	-0.011528464	0.339621761
ADAMTS20	-0.067177814	2.54E-08
ADAMTS3	0.073277294	1.22E-09
ADAMTS4	-0.030524592	0.011442575
ADAMTS5	0.024360915	0.043584112
ADAMTS6	0.012439534	0.302830127
ADAMTS7	-0.165079473	3.98E-43
ADAMTS8	-0.023015652	0.056572913
ADAMTS9	0.388630361	2.84E-246
ADAMTS9-AS2	0.250647685	8.24E-99
ADAMTSL1	0.106208702	1.12E-18
ADAMTSL2	0.006141695	0.610955525
ADAMTSL3	0.00765526	0.526028509
ADAMTSL4	0.140748088	1.05E-31
ADAMTSL5	0.001342913	0.911433123
ADAP1	-0.066453458	3.58E-08
ADAP2	0.017135494	0.155780921
ADAR	0.009736662	0.419961149
ADARB1	-0.013118275	0.277209645
ADARB2	-0.05535394	4.47E-06
ADARB2-AS1	-0.037557991	0.00185852
ADAT1	-0.136700155	5.50E-30
ADAT2	0.030928086	0.010397288
ADAT3	-0.02914286	0.015762814
ADC	0.053330752	9.85E-06
ADCK1	0.007101335	0.556399577
ADCK2	-0.014920969	0.21647907
ADCK3	-0.028634101	0.017682728
ADCK4	0.043351707	0.000327609
ADCK5	-0.021118477	0.080222049
ADCY1	-0.135505934	1.73E-29
ADCY10	-0.01355442	0.261548415
ADCY10P1	-0.011846862	0.326450776
ADCY2	0.01160052	0.33661163
ADCY3	-0.066209498	4.02E-08
ADCY4	0.072874699	1.50E-09
ADCY5	-0.115207658	1.03E-21
ADCY6	-0.040984365	0.00068357
ADCY7	-0.137830338	1.84E-30
ADCY8	-0.00578542	0.631796655
ADCY9	-0.007623102	0.527768222
ADCYAP1	-0.140397336	1.49E-31
ADCYAP1R1	-0.041051025	0.000669893
ADD1	0.087961113	2.88E-13
ADD2	-0.222798192	6.05E-78
ADD3	0.061037223	4.19E-07
ADGB	0.008593401	0.476595746
ADH1A	-0.002225479	0.853752613
ADH1B	-0.009943533	0.410152844
ADH1C	-0.000552153	0.963522399
ADH4	-0.026415281	0.028647008
ADH5	-0.039067786	0.001207309
ADH6	-0.014612544	0.226127607
ADH7	-0.02696868	0.025471769
ADHFE1	0.051948934	1.66E-05
ADI1	0.007480198	0.535534635
ADIG	0.00775371	0.520720626
ADIPOQ	0.001986326	0.86931879
ADIPOQ-AS1	-0.009210617	0.445514421
ADIPOR1	0.000838487	0.944631163
ADIPOR2	0.061115944	4.04E-07
ADIRF	0.053948442	7.76E-06
ADK	0.00392251	0.745260234
ADM	0.269057154	3.96E-114
ADM2	-0.02229793	0.064728935
ADM5	-0.045405993	0.000167998
ADNP	-0.078813271	6.23E-11
ADNP2	-0.036265737	0.002657453
ADO	-0.009666852	0.423301861
ADORA1	0.083330377	4.71E-12
ADORA2A	-0.039456195	0.001077926
ADORA2A-AS1	-0.042147962	0.000478362
ADORA2B	0.019669524	0.103239457
ADORA3	0.005580479	0.643920518
ADPGK	0.050020207	3.39E-05
ADPGK-AS1	0.017374917	0.150082359
ADPRH	0.025180203	0.036982251
ADPRHL1	-0.038197446	0.001550946
ADPRHL2	0.023143717	0.055211551
ADPRM	0.026926127	0.025704631
ADRA1A	-0.017734598	0.141822157
ADRA1B	-0.020075454	0.096316446
ADRA1D	0.034131856	0.004685416
ADRA2A	-0.021847374	0.070327859
ADRA2B	0.011629203	0.335418182
ADRA2C	0.027905727	0.02078708
ADRB1	0.090704638	5.14E-14
ADRB2	0.031522346	0.00901233
ADRB3	0.020570441	0.088382662
ADRBK1	0.004833829	0.688877102
ADRBK2	-0.078798919	6.28E-11
ADRM1	0.044704747	0.000211672
ADSL	-0.024207021	0.044929248
ADSS	0.008196469	0.497195133
ADSSL1	0.081403601	1.44E-11
ADTRP	0.008753072	0.468443106
AEBP1	0.17342001	1.77E-47
AEBP2	0.07444958	6.61E-10
AEN	-0.022131625	0.066751173
AES	-0.000762424	0.949646905
AFAP1	-0.068205183	1.55E-08
AFAP1-AS1	-0.036401718	0.002560606
AFAP1L1	0.155842502	1.44E-38
AFAP1L2	-0.233870983	6.49E-86
AFF1	0.111558441	1.88E-20
AFF2	-0.024379805	0.043421372
AFF3	-0.150137494	6.87E-36
AFF4	-0.066591677	3.36E-08
AFG3L1P	-0.035535835	0.003236894
AFG3L2	0.074208231	7.51E-10
AFM	-0.006641235	0.582259558
AFMID	-0.1257185	1.40E-25
AFP	0.015580304	0.196854249
AFTPH	0.008466887	0.483110174
AGA	0.039055937	0.001211473
AGAP1	-0.079040464	5.49E-11
AGAP11	-0.004740716	0.694565528
AGAP2	-0.146218698	4.15E-34
AGAP3	-0.198698369	4.68E-62
AGAP4	-0.045926042	0.000141246
AGAP5	-0.06357805	1.35E-07
AGAP6	-0.040454358	0.00080192
AGAP7	0.006617178	0.58362698
AGAP8	-0.049909829	3.53E-05
AGAP9	-0.047287315	8.89E-05
AGBL1	-0.018213451	0.13137258
AGBL2	0.069104584	1.00E-08
AGBL3	-0.036510013	0.002485799
AGBL4	-0.018784187	0.119708928
AGBL5	-0.013343177	0.269055737
AGER	-0.014492205	0.229974199
AGFG1	-0.016977787	0.159623246
AGFG2	0.027112406	0.024698701
AGGF1	0.012933408	0.284036857
AGK	-0.028710637	0.017381406
AGL	0.027295632	0.023742692
AGMAT	-0.025866575	0.032126057
AGMO	0.064799058	7.75E-08
AGO1	-0.11383387	3.10E-21
AGO2	-0.009574833	0.427729032
AGO3	-0.028249351	0.019267837
AGO4	-0.077183067	1.53E-10
AGPAT1	-0.050034732	3.37E-05
AGPAT2	0.142557253	1.73E-32
AGPAT3	0.007402914	0.539758685
AGPAT4	-0.156875422	4.59E-39
AGPAT4-IT1	-0.087004763	5.19E-13
AGPAT5	0.111009414	2.88E-20
AGPAT6	-0.07989143	3.41E-11
AGPAT9	0.06110708	4.06E-07
AGPHD1	0.058476217	1.25E-06
AGPS	-0.0597668	7.24E-07
AGR2	-0.002624827	0.827888889
AGR3	0.001369601	0.90968052
AGRN	-0.042129007	0.000481186
AGRP	-0.030831108	0.010640448
AGSK1	-0.070498753	5.02E-09
AGT	0.26542903	5.18E-111
AGTPBP1	-0.151824554	1.14E-36
AGTR1	0.014910934	0.216788247
AGTR2	-0.02579501	0.032605467
AGTRAP	0.243175379	6.07E-93
AGXT	0.047355836	8.69E-05
AGXT2	-0.000383576	0.97465477
AGXT2L1	0.021930528	0.069265639
AGXT2L2	0.009034373	0.454269854
AHCTF1	0.005139979	0.670299009
AHCTF1P1	0.019597689	0.104504801
AHCY	0.018999263	0.115530097
AHCYL1	0.024154943	0.045392297
AHCYL2	0.069796503	7.12E-09
AHDC1	0.065285482	6.19E-08
AHI1	0.026465506	0.028345408
AHNAK	0.374906918	5.55E-228
AHNAK2	0.149836006	9.46E-36
AHR	0.032726487	0.006699972
AHRR	0.003989266	0.741079013
AHSA1	0.008470697	0.482913297
AHSA2	0.034422562	0.004344486
AHSG	-0.046250474	0.000126646
AHSP	0.006291254	0.602298508
AICDA	-0.006885071	0.568484847
AIDA	0.032084391	0.007856518
AIF1	-0.005274165	0.662218467
AIF1L	-0.033704569	0.005230571
AIFM1	-0.034054952	0.004779569
AIFM2	0.040561014	0.000776675
AIFM3	0.016174309	0.180318346
AIG1	0.085529063	1.27E-12
AIM1	0.07641589	2.32E-10
AIM1L	-0.012046286	0.31837268
AIM2	-0.069453708	8.43E-09
AIMP1	0.017289043	0.152107694
AIMP2	0.009042917	0.453843161
AIP	-0.026470211	0.028317293
AIPL1	-0.03414244	0.00467259
AIRE	0.013610319	0.259586268
AIRN	-0.0177495	0.14148762
AJAP1	-0.089851462	8.83E-14
AJUBA	0.103928898	6.05E-18
AK1	-0.185568381	3.20E-54
AK2	0.087437786	3.98E-13
AK3	-0.047739538	7.61E-05
AK4	0.288768624	6.33E-132
AK5	0.006953623	0.564640467
AK7	0.010035966	0.405814763
AK8	0.035971827	0.00287831
AKAP1	-0.125756274	1.35E-25
AKAP10	0.00787381	0.514283075
AKAP11	-0.042651488	0.000408777
AKAP12	0.137119786	3.67E-30
AKAP13	0.198969011	3.18E-62
AKAP14	-0.028357176	0.018811556
AKAP17A	0.002861519	0.812645343
AKAP2	0.174016057	8.49E-48
AKAP3	-0.023880778	0.047896856
AKAP4	0.018025114	0.135408948
AKAP5	-0.073146456	1.31E-09
AKAP6	-0.098561219	2.76E-16
AKAP7	-0.03303273	0.00620426
AKAP8	0.040382051	0.000819466
AKAP8L	-0.013445943	0.265385269
AKAP9	-0.134437475	4.77E-29
AKD1	-0.076565814	2.14E-10
AKIP1	-0.03980735	0.000972112
AKIRIN1	0.033963089	0.004894277
AKIRIN2	-0.084659205	2.14E-12
AKNA	-0.031753665	0.008519412
AKNAD1	-0.079199567	5.02E-11
AKR1A1	-0.019353896	0.108891101
AKR1B1	-0.172503907	5.47E-47
AKR1B10	-0.009150976	0.448466451
AKR1B15	0.008098283	0.502362787
AKR1C1	-0.074351613	6.96E-10
AKR1C2	-0.052815155	1.20E-05
AKR1C3	0.113811542	3.15E-21
AKR1C4	-0.011419327	0.344213675
AKR1C6P	-0.011376492	0.346026721
AKR1CL1	0.013560823	0.261323135
AKR1D1	-0.005817629	0.629900143
AKR1E2	-0.011972961	0.321327508
AKR7A2	0.044375662	0.000235656
AKR7A2P1	0.019758674	0.101686087
AKR7A3	-0.014906794	0.216915916
AKR7L	-0.02791434	0.02074776
AKT1	0.033856518	0.005030466
AKT1S1	0.016084344	0.18275428
AKT2	0.138727367	7.70E-31
AKT3	-0.166145979	1.14E-43
AKTIP	0.003895066	0.746981299
ALAD	0.006421373	0.594811999
ALAS1	-0.030442674	0.011665838
ALAS2	-0.025626161	0.033760915
ALB	0.009869559	0.413644407
ALCAM	-0.328273126	3.88E-172
ALDH16A1	0.013703454	0.256339774
ALDH18A1	-0.12250175	2.31E-24
ALDH1A1	0.11069603	3.68E-20
ALDH1A2	0.016941123	0.160526705
ALDH1A3	0.013806415	0.252783719
ALDH1B1	-0.056652971	2.65E-06
ALDH1L1	0.269700952	1.09E-114
ALDH1L1-AS1	0.020808599	0.084757666
ALDH1L1-AS2	0.105581779	1.79E-18
ALDH1L2	-0.097633278	5.22E-16
ALDH2	-0.040783952	0.000726271
ALDH3A1	-0.024031817	0.046503093
ALDH3A2	0.035641135	0.003146745
ALDH3B1	0.020155111	0.095002513
ALDH3B2	0.049700169	3.80E-05
ALDH4A1	0.018641543	0.122545114
ALDH5A1	-0.01495522	0.215426145
ALDH6A1	0.150906496	3.03E-36
ALDH7A1	-0.027364286	0.023392835
ALDH8A1	-0.013537461	0.262145722
ALDH9A1	0.065319378	6.09E-08
ALDOA	0.36564843	3.92E-216
ALDOB	-0.01633634	0.175992107
ALDOC	0.091322353	3.46E-14
ALG1	0.000193825	0.987191166
ALG10	-0.014943311	0.215791822
ALG10B	-0.043207367	0.000342993
ALG11	-0.067727878	1.95E-08
ALG12	0.01275212	0.290841572
ALG13	-0.0015267	0.899372754
ALG14	-0.009323531	0.439956045
ALG1L	-0.045836732	0.000145535
ALG1L2	0.002223151	0.853903898
ALG1L9P	-0.035073044	0.003661647
ALG2	0.069861758	6.89E-09
ALG3	0.029093745	0.015939809
ALG5	0.027964065	0.020522021
ALG6	-0.034898669	0.003834413
ALG8	0.009668813	0.423207813
ALG9	-0.074061902	8.11E-10
ALK	0.1666558	6.24E-44
ALKBH1	0.009022912	0.454842529
ALKBH2	-0.040953731	0.000689943
ALKBH3	0.00582017	0.629750613
ALKBH4	-0.031651685	0.00873367
ALKBH5	0.056419956	2.91E-06
ALKBH6	0.022172284	0.066252019
ALKBH7	0.113242097	4.97E-21
ALKBH8	-0.031899016	0.008222152
ALLC	0.003324706	0.783024322
ALMS1	-0.067964744	1.74E-08
ALMS1P	-0.033858935	0.00502734
ALOX12	0.030968333	0.010297835
ALOX12B	0.006751026	0.576037988
ALOX12P2	-0.022277432	0.064975423
ALOX15	-0.011965819	0.321616283
ALOX15B	0.013698498	0.256511833
ALOX15P1	0.008804438	0.465836935
ALOX5	0.033943531	0.004919018
ALOX5AP	0.00856286	0.478163927
ALOXE3	-0.042578023	0.000418304
ALPI	-0.017324302	0.151273623
ALPK1	0.054217824	6.99E-06
ALPK2	0.162474573	8.19E-42
ALPK3	0.063643695	1.31E-07
ALPL	-0.072261193	2.06E-09
ALPP	-0.012308768	0.307941509
ALPPL2	-0.022719473	0.059828618
ALS2	-0.003720112	0.757982632
ALS2CL	-0.00738707	0.540626691
ALS2CR11	-0.030634588	0.011148754
ALS2CR12	0.040509338	0.000788813
ALS2CR8	-0.009933839	0.410609421
ALX1	-0.052469961	1.37E-05
ALX3	-0.04271094	0.000401216
ALX4	-0.013305802	0.270399273
ALYREF	-0.041162194	0.000647647
AMACR	0.002744757	0.820156645
AMBN	-0.011506041	0.340561985
AMBP	-0.004815326	0.690006091
AMBRA1	-0.040727797	0.000738673
AMD1	0.029550594	0.014358977
AMDHD1	0.008875233	0.462258226
AMDHD2	0.011643027	0.334843954
AMELX	0.022254658	0.065250188
AMELY
AMER1	-0.122952177	1.57E-24
AMER2	-0.079765768	3.66E-11
AMER3	-0.126208358	9.05E-26
AMFR	0.070399311	5.27E-09
AMH	-0.063679284	1.29E-07
AMHR2	0.028916062	0.016594799
AMICA1	0.013395109	0.267196573
AMIGO1	0.005657984	0.639324082
AMIGO2	0.08515379	1.60E-12
AMIGO3	-0.061814246	2.98E-07
AMMECR1	0.003338958	0.782117618
AMMECR1L	-0.027552367	0.022457216
AMN	-0.009876572	0.413312672
AMN1	-0.077984745	9.85E-11
AMOT	-0.104444259	4.15E-18
AMOTL1	-0.099267265	1.69E-16
AMOTL2	-0.318288533	2.20E-161
AMPD1	-0.001742817	0.885220626
AMPD2	-0.012650982	0.294685066
AMPD3	0.073026233	1.39E-09
AMPH	-0.184674477	1.04E-53
AMT	0.036721651	0.002345345
AMTN	-0.012249239	0.310287165
AMY1A	0.021530543	0.074498211
AMY1B	-0.012583047	0.297285794
AMY1C	-0.007446432	0.537378128
AMY2A	0.031629671	0.008780549
AMY2B	0.068024373	1.69E-08
AMZ1	-0.09060602	5.47E-14
AMZ2	-0.006080889	0.614490925
AMZ2P1	-0.055270963	4.62E-06
ANAPC1	-0.005858939	0.627471238
ANAPC10	0.010035659	0.405829123
ANAPC11	0.007795182	0.518492949
ANAPC13	-0.066106853	4.22E-08
ANAPC15	-0.083171144	5.17E-12
ANAPC16	0.002509921	0.835312975
ANAPC1P1	-0.014583222	0.22706059
ANAPC2	-0.008066949	0.504017917
ANAPC4	-0.003134501	0.79515268
ANAPC5	-0.021204867	0.078993336
ANAPC7	-0.052828706	1.19E-05
ANG	0.100456702	7.32E-17
ANGEL1	-0.036369163	0.002583494
ANGEL2	-0.032149298	0.007731979
ANGPT1	0.0562462	3.12E-06
ANGPT2	-0.012160584	0.313802298
ANGPT4	-0.015966211	0.185989813
ANGPTL1	0.173547903	1.51E-47
ANGPTL2	-0.159898881	1.55E-40
ANGPTL3	0.032838076	0.006515365
ANGPTL4	0.170101627	1.02E-45
ANGPTL5	0.037569742	0.001852396
ANGPTL6	-0.000844803	0.944214773
ANGPTL7	0.004469871	0.711208931
ANHX	0.012954741	0.283243258
ANK1	-0.055046027	5.05E-06
ANK2	0.196797257	6.93E-61
ANK3	-0.257650581	1.72E-104
ANKAR	-0.00104993	0.930700302
ANKDD1A	0.001597085	0.894759907
ANKDD1B	-0.007725937	0.522215179
ANKEF1	-0.062670085	2.04E-07
ANKFN1	0.055357257	4.46E-06
ANKFY1	0.012894397	0.285491991
ANKH	-0.075404748	3.99E-10
ANKHD1	0.016111433	0.18201825
ANKHD1-EIF4EBP3	-0.02261394	0.061025592
ANKIB1	-0.062234407	2.47E-07
ANKK1	0.001600468	0.894538305
ANKLE1	-0.039173912	0.001170602
ANKLE2	0.005630956	0.640925443
ANKMY1	0.013929356	0.248582778
ANKMY2	-0.04895687	4.96E-05
ANKRA2	-0.004142598	0.731504298
ANKRD1	0.004964705	0.680911385
ANKRD10	0.062544173	2.15E-07
ANKRD11	-0.02762004	0.02212862
ANKRD12	0.049851851	3.60E-05
ANKRD13A	-0.024640063	0.041230919
ANKRD13B	-0.193004855	1.38E-58
ANKRD13C	0.004066632	0.736242868
ANKRD13D	-0.021973663	0.068719837
ANKRD16	-0.0011457	0.924397232
ANKRD17	-0.022562926	0.061611268
ANKRD18A	-0.090346053	6.45E-14
ANKRD18B	-0.074921809	5.15E-10
ANKRD18DP	0.000917923	0.93939534
ANKRD19P	-0.00827164	0.493257953
ANKRD2	-0.044196167	0.000249789
ANKRD20A1	-0.183308411	6.26E-53
ANKRD20A11P	-0.140106082	1.99E-31
ANKRD20A12P	-0.191192113	1.66E-57
ANKRD20A19P	-0.010119792	0.40190437
ANKRD20A2	-0.117259582	1.92E-22
ANKRD20A3	-0.036144562	0.002746562
ANKRD20A4	-0.140955735	8.56E-32
ANKRD20A5P	-0.210635988	1.11E-69
ANKRD20A8P	-0.129849118	3.41E-27
ANKRD20A9P	-0.15681994	4.88E-39
ANKRD22	-0.009546989	0.429073949
ANKRD23	-0.077744471	1.12E-10
ANKRD24	0.017172554	0.154888254
ANKRD26	-0.027715996	0.021669862
ANKRD26P1	0.0093054	0.440845858
ANKRD26P3	0.008934312	0.45928353
ANKRD27	0.021961324	0.068875602
ANKRD28	0.013876067	0.250397632
ANKRD29	0.023430632	0.052260464
ANKRD30A	-0.016615563	0.168719154
ANKRD30B	-0.018586818	0.123647039
ANKRD30BL	-0.023453734	0.052028689
ANKRD30BP2	-0.048707102	5.42E-05
ANKRD30BP3	-0.013194414	0.274430553
ANKRD31	-0.042650604	0.00040889
ANKRD32	-0.070232279	5.73E-09
ANKRD33	0.003732306	0.757214227
ANKRD33B	-0.017041372	0.158065547
ANKRD34A	-0.04548064	0.000163885
ANKRD34B	-0.001612264	0.893765604
ANKRD34C	-0.0141042	0.242692763
ANKRD35	0.103249558	9.92E-18
ANKRD36	-0.137437187	2.70E-30
ANKRD36B	-0.127612075	2.58E-26
ANKRD36BP1	-0.043986371	0.000267316
ANKRD36BP2	-0.077695023	1.16E-10
ANKRD37	0.02553271	0.034415327
ANKRD39	-0.105557515	1.82E-18
ANKRD40	0.060279771	5.81E-07
ANKRD42	0.102116793	2.25E-17
ANKRD44	-0.152482674	5.60E-37
ANKRD45	0.017141739	0.155630227
ANKRD46	-0.155518905	2.06E-38
ANKRD49	-0.013661327	0.257804737
ANKRD50	-0.129979546	3.02E-27
ANKRD52	0.039951208	0.000931609
ANKRD53	-0.083801232	3.57E-12
ANKRD54	-0.043599241	0.000302719
ANKRD55	-0.009241002	0.444014746
ANKRD6	-0.152582228	5.03E-37
ANKRD61	-0.001722214	0.886568265
ANKRD62P1-PARP4P3	-0.025916887	0.031792644
ANKRD63	-0.000988866	0.934721521
ANKRD65	-0.033300551	0.005798072
ANKRD66	-0.012249239	0.310287165
ANKRD7	-0.063154039	1.64E-07
ANKRD9	0.04021135	0.000862308
ANKS1A	-0.065265699	6.25E-08
ANKS1B	-0.279008087	6.26E-123
ANKS3	-0.004989692	0.679394573
ANKS4B	-0.037752567	0.001759464
ANKS6	-0.030349894	0.011923366
ANKUB1	-0.022787671	0.059065515
ANKZF1	-0.032086656	0.007852143
ANLN	-0.065569626	5.42E-08
ANO1	0.064771078	7.85E-08
ANO10	-0.045592364	0.000157906
ANO2	-0.005268521	0.662557561
ANO3	-0.134564367	4.23E-29
ANO4	-0.021482998	0.07514111
ANO5	-0.188550382	5.97E-56
ANO6	0.194953561	9.20E-60
ANO7	0.019366355	0.108663474
ANO8	-0.045115666	0.000184937
ANO9	-0.010480953	0.385316811
ANP32A	-0.093756423	7.09E-15
ANP32A-IT1	-0.071285594	3.38E-09
ANP32AP1	0.013247788	0.272493766
ANP32B	-0.107926058	3.09E-19
ANP32C	-0.080471527	2.45E-11
ANP32D	0.004688502	0.697762954
ANP32E	0.09072236	5.08E-14
ANPEP	0.072921873	1.47E-09
ANTXR1	-0.165389762	2.77E-43
ANTXR2	-0.047473003	8.34E-05
ANXA1	0.455399595	0
ANXA10	0.006083346	0.614347912
ANXA11	0.097788406	4.70E-16
ANXA13	0.00604468	0.616600451
ANXA2	0.459400475	0
ANXA2P1	0.038360305	0.001480482
ANXA2P2	-9.89E-05	0.993461781
ANXA2P3	0.111900866	1.43E-20
ANXA2R	-0.081219682	1.60E-11
ANXA3	0.091809529	2.53E-14
ANXA4	0.124977306	2.68E-25
ANXA5	0.336845018	1.06E-181
ANXA6	-0.009931076	0.410739576
ANXA7	0.088624465	1.91E-13
ANXA8	-0.007817368	0.517303253
ANXA8L1
ANXA8L2
ANXA9	-0.016728143	0.165851412
AOAH	-0.103633363	7.50E-18
AOAH-IT1	-0.004939814	0.682423686
AOC2	-0.016819579	0.163549359
AOC3	0.010657661	0.377355538
AOC4	-0.019109603	0.113431202
AOX1	-0.014754686	0.221643492
AOX2P	-0.023634908	0.050240712
AP1AR	-0.032437143	0.007200738
AP1B1	-0.066843841	2.98E-08
AP1B1P1	0.009564936	0.428206784
AP1G1	-0.039971833	0.000925931
AP1G2	0.01095917	0.36400773
AP1M1	0.006109129	0.612847912
AP1M2	-0.02081402	0.084676582
AP1S1	-0.036663197	0.002383393
AP1S2	0.049187341	4.57E-05
AP1S3	-0.060115617	6.24E-07
AP2A1	-0.004753939	0.693756653
AP2A2	0.001106046	0.927006501
AP2B1	-0.07691502	1.77E-10
AP2M1	-0.002291241	0.849481932
AP2S1	0.005080756	0.673877556
AP3B1	0.074190578	7.58E-10
AP3B2	-0.161555528	2.35E-41
AP3D1	0.023469243	0.051873583
AP3M1	-0.107212197	5.30E-19
AP3M2	-0.121907915	3.85E-24
AP3S1	0.032755309	0.006651846
AP3S2	-0.003394651	0.778577373
AP4B1	-0.041192143	0.000641772
AP4B1-AS1	-0.017045924	0.157954477
AP4E1	-0.03805793	0.001613751
AP4M1	-0.028099758	0.019916873
AP4S1	-0.025100563	0.037584237
AP5B1	-0.035164066	0.003574305
AP5M1	-0.017745493	0.141577514
AP5S1	0.069740933	7.31E-09
AP5Z1	0.025295495	0.036125326
APAF1	-0.100376454	7.75E-17
APBA1	-0.059355654	8.63E-07
APBA2	-0.229324113	1.37E-82
APBA3	0.051014995	2.36E-05
APBB1	-0.165768903	1.77E-43
APBB1IP	0.033789357	0.005118043
APBB2	-0.173572443	1.47E-47
APBB3	0.048229129	6.41E-05
APC	-0.141797622	3.70E-32
APC2	-0.213891152	7.66E-72
APCDD1	0.021929831	0.069274479
APCDD1L	0.182901767	1.06E-52
APCDD1L-AS1	0.14000892	2.19E-31
APCS	0.005786082	0.631757682
APEH	0.015763453	0.191641487
APEX1	-0.045856398	0.00014458
APEX2	0.009307855	0.440725313
APH1A	0.018786593	0.119661536
APH1B	0.012403096	0.304248711
API5	-0.058814397	1.08E-06
APIP	-0.04637901	0.000121265
APITD1	-0.015960861	0.186137337
APITD1-CORT	-0.006487224	0.591039473
APLF	-0.037918415	0.001678889
APLN	0.109738767	7.72E-20
APLNR	0.025009694	0.038281263
APLP1	-0.197906309	1.44E-61
APLP2	0.213855344	8.09E-72
APMAP	0.038812459	0.00130002
APOA1	0.008449646	0.484001673
APOA1BP	-0.078162686	8.93E-11
APOA2	-0.01365806	0.257918579
APOA4	0.00613968	0.611072557
APOA5	-0.016767417	0.164859662
APOB	0.005783081	0.631934461
APOBEC1	-0.00835507	0.488907839
APOBEC2	0.000526448	0.9652195
APOBEC3A	-0.056123757	3.28E-06
APOBEC3A_B	-0.041628444	0.000561622
APOBEC3B	-0.013683347	0.257038262
APOBEC3C	0.049522084	4.05E-05
APOBEC3D	-0.005861173	0.627340035
APOBEC3F	0.001779664	0.88281128
APOBEC3G	0.129134881	6.53E-27
APOBEC3H	-0.014294129	0.236406522
APOBEC4	-0.060275828	5.82E-07
APOBR	-0.036120765	0.002764379
APOC1	0.081920839	1.07E-11
APOC1P1	-0.035230648	0.003511619
APOC2	0.018997056	0.115572378
APOC3	0.003514235	0.770991353
APOC4	0.005761893	0.633183553
APOC4-APOC2	0.029552666	0.014352135
APOD	-0.2175428	2.60E-74
APOE	0.228508031	5.31E-82
APOF	0.025880608	0.032032756
APOH	0.012488475	0.300931693
APOL1	-0.00154474	0.898190114
APOL2	0.140511353	1.33E-31
APOL3	0.079394078	4.50E-11
APOL4	-0.02885234	0.016835388
APOL5	-0.001213876	0.919913166
APOL6	0.109666355	8.17E-20
APOLD1	0.012272178	0.309381875
APOM	-0.020099088	0.095925103
APOO	-0.029757751	0.013688903
APOOL	-0.020425746	0.090645404
APOPT1	0.071884688	2.49E-09
APP	0.217182667	4.58E-74
APPBP2	0.026827591	0.026250929
APPL1	-0.042302648	0.00045589
APPL2	0.034929598	0.003803239
APRT	0.057736707	1.70E-06
APTX	-0.040933187	0.000694247
AQP1	0.070375058	5.34E-09
AQP10	0.010019163	0.406601295
AQP11	0.024792207	0.039994282
AQP12A	-0.016359082	0.175391131
AQP12B	-0.005319171	0.659516959
AQP2	-0.011021917	0.361267505
AQP3	0.064178787	1.03E-07
AQP4	0.342743397	1.85E-188
AQP4-AS1	-0.010955761	0.364156986
AQP5	-0.023066955	0.056024234
AQP6	-0.041343313	0.000612869
AQP7	0.018905515	0.117337265
AQP7P1	0.034863255	0.003870392
AQP7P3	0.010952433	0.36430273
AQP8	-0.009632941	0.424930214
AQP9	0.008008125	0.507132863
AQPEP	0.008232163	0.495323526
AQR	-0.021015347	0.081709129
AR	0.077731812	1.13E-10
ARAF	0.058468674	1.25E-06
ARAP1	-0.027211081	0.024179786
ARAP2	0.238170469	4.00E-89
ARAP3	-0.003350148	0.781405943
ARC	-0.011149858	0.355720313
ARCN1	0.001518079	0.899937934
AREG	0.020854789	0.084068725
ARF1	0.03048691	0.0115448
ARF3	0.004238295	0.725549621
ARF4	-0.060229977	5.94E-07
ARF5	0.026380979	0.028854576
ARF6	0.068297853	1.48E-08
ARFGAP1	0.030284324	0.012108394
ARFGAP2	-0.009544938	0.42917309
ARFGAP3	0.019644844	0.103672803
ARFGEF1	-0.009045218	0.453728337
ARFGEF2	0.047600337	7.98E-05
ARFIP1	0.044116349	0.000256326
ARFIP2	-0.00188236	0.876101967
ARFRP1	0.06324019	1.58E-07
ARG1	-0.023924286	0.047491813
ARG2	-0.04419174	0.000250148
ARGFX	-0.05952873	8.01E-07
ARGFXP2	-0.006459203	0.592643387
ARGLU1	0.057000706	2.30E-06
ARHGAP1	0.001100742	0.927355603
ARHGAP10	-0.015575107	0.197003679
ARHGAP11A	-0.088638203	1.89E-13
ARHGAP11B	-0.07661121	2.09E-10
ARHGAP12	0.069021007	1.04E-08
ARHGAP15	-0.06704511	2.71E-08
ARHGAP17	-0.031292004	0.009528308
ARHGAP18	0.169235179	2.88E-45
ARHGAP19	-0.013958643	0.247589269
ARHGAP19-SLIT1	-0.028598817	0.017823176
ARHGAP20	0.028393252	0.018661015
ARHGAP21	0.064859989	7.54E-08
ARHGAP22	-0.105002396	2.75E-18
ARHGAP23	0.046697903	0.00010883
ARHGAP24	0.022844505	0.058435753
ARHGAP25	0.045689004	0.0001529
ARHGAP26	0.044502249	0.000226143
ARHGAP26-AS1	0.029572376	0.014287187
ARHGAP27	-0.024377093	0.043444703
ARHGAP28	-0.110981155	2.95E-20
ARHGAP29	0.248112232	8.50E-97
ARHGAP30	-0.043423212	0.000320229
ARHGAP31	0.077564939	1.24E-10
ARHGAP32	0.021988846	0.068528563
ARHGAP33	-0.253873568	2.09E-101
ARHGAP35	-0.188821555	4.15E-56
ARHGAP36	0.01649919	0.171722436
ARHGAP39	-0.034243999	0.004551128
ARHGAP4	0.013558266	0.261413073
ARHGAP40	-0.006811892	0.572602477
ARHGAP42	-0.018595749	0.123466678
ARHGAP44	-0.036411866	0.00255351
ARHGAP5	0.173692777	1.27E-47
ARHGAP5-AS1	0.013641231	0.258505595
ARHGAP6	0.219770679	7.70E-76
ARHGAP8	0.007334145	0.543531246
ARHGAP9	0.031746199	0.008534937
ARHGDIA	0.020338119	0.092038221
ARHGDIB	0.035547785	0.003226547
ARHGDIG	-0.02209369	0.067219656
ARHGEF1	0.015938315	0.186759979
ARHGEF10	0.116120469	4.88E-22
ARHGEF10L	-0.012642541	0.295007357
ARHGEF11	-0.068534222	1.32E-08
ARHGEF12	0.031818922	0.008384786
ARHGEF15	0.023364193	0.05293182
ARHGEF16	-0.013254118	0.272264705
ARHGEF17	0.095506638	2.21E-15
ARHGEF18	-0.001571034	0.896466836
ARHGEF19	-0.055324088	4.52E-06
ARHGEF2	-0.086391567	7.55E-13
ARHGEF25	-0.109774534	7.51E-20
ARHGEF26	0.210263145	1.96E-69
ARHGEF26-AS1	-0.088913916	1.59E-13
ARHGEF28	-0.055339921	4.49E-06
ARHGEF3	-0.043847982	0.0002795
ARHGEF3-AS1	0.001127248	0.925611279
ARHGEF33	-0.047843055	7.34E-05
ARHGEF35	0.037403131	0.001940991
ARHGEF37	0.075648983	3.50E-10
ARHGEF38	0.024840814	0.039605893
ARHGEF38-IT1	0.006219053	0.606470893
ARHGEF39	-0.040550198	0.000779201
ARHGEF4	-0.01320934	0.273888015
ARHGEF40	0.096380692	1.23E-15
ARHGEF5	-0.053172447	1.05E-05
ARHGEF6	0.123050215	1.44E-24
ARHGEF7	-0.129032688	7.17E-27
ARHGEF9	-0.220919679	1.23E-76
ARID1A	-0.126692283	5.89E-26
ARID1B	-0.086938264	5.41E-13
ARID2	-0.085941882	9.92E-13
ARID3A	-0.006449303	0.593210579
ARID3B	0.008808922	0.465609801
ARID3C	-0.034300932	0.004484297
ARID4A	-0.055870177	3.63E-06
ARID4B	-0.110102098	5.83E-20
ARID5A	0.165966857	1.41E-43
ARID5B	0.15082978	3.29E-36
ARIH1	-0.008376025	0.487818476
ARIH2	-0.023903772	0.047682436
ARIH2OS	-0.043686176	0.000294406
ARL1	0.158256366	9.85E-40
ARL10	-0.033385834	0.005673854
ARL11	-0.035763864	0.003044566
ARL13A	-0.01434467	0.234753292
ARL13B	0.058646163	1.16E-06
ARL14	0.005998886	0.619272989
ARL14EP	-0.035866692	0.002961295
ARL14EPL	0.030494968	0.011522873
ARL15	-0.175692926	1.06E-48
ARL16	-0.035924252	0.002915595
ARL17A	-0.125401353	1.85E-25
ARL17B	0.015091651	0.211268683
ARL2	-0.01500919	0.21377453
ARL2-SNX15	0.004661391	0.699425261
ARL2BP	-0.034212963	0.00458794
ARL3	-0.060756442	4.73E-07
ARL4A	0.043909338	0.000274035
ARL4C	-0.059080403	9.69E-07
ARL4D	-0.059449745	8.29E-07
ARL5A	-0.025749371	0.032914386
ARL5B	-0.073538436	1.07E-09
ARL5C	-0.012474407	0.301476585
ARL6	-0.013593639	0.260170687
ARL6IP1	0.06358841	1.35E-07
ARL6IP4	0.063211649	1.60E-07
ARL6IP5	0.051677338	1.84E-05
ARL6IP6	-0.062127702	2.59E-07
ARL8A	0.000343289	0.977316018
ARL8B	0.053410487	9.55E-06
ARL9	-0.036382628	0.002574005
ARMC1	-0.135018469	2.75E-29
ARMC10	0.005675032	0.638314959
ARMC12	-0.019892961	0.099381426
ARMC2	0.030720781	0.010923215
ARMC3	0.053397261	9.60E-06
ARMC4	0.042455662	0.000434633
ARMC5	0.015684414	0.193878505
ARMC6	-0.05774575	1.69E-06
ARMC7	-0.034006451	0.004839824
ARMC8	-0.040760571	0.000731411
ARMC9	0.031203667	0.009733071
ARMCX1	-0.095913511	1.68E-15
ARMCX2	0.002018167	0.867243222
ARMCX3	-0.062195814	2.52E-07
ARMCX4	-0.064397418	9.32E-08
ARMCX5	-0.111346596	2.22E-20
ARMCX5-GPRASP2	-0.084621837	2.19E-12
ARMCX6	-0.012207121	0.311953871
ARMS2	-0.006617391	0.583614878
ARNT	0.064287861	9.80E-08
ARNT2	-0.036801096	0.002294525
ARNTL	0.187477437	2.52E-55
ARNTL2	-0.033128938	0.006055488
ARPC1A	0.005471946	0.650379891
ARPC1B	0.185950084	1.93E-54
ARPC2	0.036815315	0.002285536
ARPC3	0.101888109	2.65E-17
ARPC4	0.053964286	7.71E-06
ARPC4-TTLL3	0.040707303	0.000743248
ARPC5	-0.023544068	0.051130657
ARPC5L	-0.050973708	2.39E-05
ARPP19	0.038389053	0.001468355
ARPP21	-0.220900843	1.27E-76
ARR3	0.012926267	0.284302862
ARRB1	-0.228770857	3.43E-82
ARRB2	-0.120450174	1.33E-23
ARRDC1	0.022636136	0.060772207
ARRDC2	0.107017998	6.13E-19
ARRDC3	0.062542652	2.16E-07
ARRDC3-AS1	-0.092812644	1.32E-14
ARRDC4	0.033304003	0.005792997
ARRDC5	0.018859352	0.118235248
ARSA	0.012326742	0.307235547
ARSB	-0.04735328	8.70E-05
ARSD	0.028830427	0.01691883
ARSE	0.004337983	0.719364122
ARSF	-0.035855437	0.002970308
ARSG	0.019901741	0.099232203
ARSH	0.002943835	0.807360254
ARSI	0.021894935	0.069718684
ARSJ	0.381908112	3.33E-237
ARSK	0.033961285	0.004896554
ART1	-0.01150411	0.340643007
ART3	0.092101348	2.09E-14
ART4	0.018341771	0.128676317
ART5	-0.001024522	0.932373278
ARTN	-0.004171834	0.729683403
ARV1	-0.072939839	1.45E-09
ARVCF	-0.105028892	2.70E-18
ARX	-0.00939635	0.436392551
AS3MT	-0.059727623	7.36E-07
ASAH1	0.010774719	0.372137984
ASAH2	-0.098554425	2.77E-16
ASAH2B	-0.12400064	6.31E-25
ASAP1	-0.042622839	0.000412468
ASAP1-IT1	-0.022512353	0.062196466
ASAP2	0.025131994	0.037345662
ASAP3	0.07108481	3.74E-09
ASB1	-0.053778177	8.29E-06
ASB10	0.011347208	0.347269723
ASB11	-0.017175662	0.15481356
ASB12	-0.020325489	0.092240378
ASB13	-0.041385954	0.000604938
ASB14	-0.040333571	0.000831428
ASB15	-0.000923308	0.939040469
ASB16	-0.028696618	0.01743626
ASB16-AS1	-0.078629755	6.90E-11
ASB17	-0.010868487	0.367990915
ASB18	-0.032316148	0.007419921
ASB2	-0.022957133	0.057204221
ASB3	-0.024380884	0.043412091
ASB4	-0.016102033	0.182273409
ASB5	-0.067556479	2.12E-08
ASB6	-0.049894668	3.55E-05
ASB7	0.016683207	0.166991643
ASB8	-0.100861853	5.50E-17
ASB9	0.049818229	3.64E-05
ASB9P1	-0.02448816	0.042497743
ASCC1	-0.028410979	0.018587432
ASCC2	-0.030111147	0.012609357
ASCC3	-0.056435271	2.89E-06
ASCL1	-0.331139673	2.66E-175
ASCL2	0.022608087	0.061092546
ASCL3	0.001472052	0.902956545
ASCL4	0.019559105	0.105189504
ASCL5	-0.005011792	0.678054041
ASF1A	-0.079713758	3.76E-11
ASF1B	-0.132375717	3.31E-28
ASGR1	-0.019346555	0.109025405
ASGR2	0.034071657	0.004758973
ASH1L	-0.040248889	0.000852712
ASH1L-AS1	-0.055804184	3.73E-06
ASH2L	-0.08903497	1.48E-13
ASIC1	-0.216491076	1.35E-73
ASIC2	-0.001922408	0.87348797
ASIC3	-0.088133933	2.59E-13
ASIC4	-0.177929488	6.34E-50
ASIC5	0.006294583	0.602106464
ASIP	0.030556501	0.01135664
ASL	0.093482521	8.49E-15
ASMT	-0.030218769	0.012295916
ASMTL	0.091727009	2.66E-14
ASMTL-AS1	-0.043988401	0.000267141
ASNA1	0.035566233	0.003210631
ASNS	-0.101822011	2.77E-17
ASNSD1	-0.089846839	8.86E-14
ASPA	0.082153317	9.35E-12
ASPDH	-0.066175739	4.08E-08
ASPG	-0.002576759	0.830992782
ASPH	0.177339642	1.34E-49
ASPHD1	0.05671904	2.58E-06
ASPHD2	-0.038459249	0.001439125
ASPM	-0.151843748	1.11E-36
ASPN	-0.060430408	5.45E-07
ASPRV1	-0.050575448	2.77E-05
ASPSCR1	-0.003152128	0.794026558
ASRGL1	-0.32674317	1.83E-170
ASS1	0.0555176	4.19E-06
ASTE1	-0.009386855	0.436856289
ASTL	0.013191067	0.274552334
ASTN1	-0.12489715	2.88E-25
ASTN2	-0.073396329	1.15E-09
ASUN	-0.068378848	1.43E-08
ASXL1	0.027376649	0.023330313
ASXL2	-0.018023886	0.135435582
ASXL3	-0.185524858	3.39E-54
ASZ1	-0.01512141	0.210369578
ATAD1	-0.073427351	1.13E-09
ATAD2	-0.126288313	8.43E-26
ATAD2B	-0.028352755	0.018830074
ATAD3A	-0.015605131	0.196141613
ATAD3B	-0.004317247	0.720649285
ATAD3C	-0.002794833	0.816933158
ATAD5	-0.192571442	2.50E-58
ATAT1	-0.272396812	4.84E-117
ATCAY	-0.476601116	0
ATE1	-0.076897885	1.79E-10
ATF1	0.009735998	0.419992852
ATF2	-0.057813191	1.65E-06
ATF3	0.26433927	4.38E-110
ATF4	0.030556006	0.011357969
ATF5	-0.012083979	0.31686064
ATF6	0.019933527	0.09869347
ATF6B	0.062153847	2.56E-07
ATF7	0.15355743	1.75E-37
ATF7IP	-0.19897786	3.15E-62
ATF7IP2	-0.032934387	0.006359724
ATG10	-0.048831653	5.19E-05
ATG12	-0.042071843	0.000489796
ATG13	-0.014145232	0.241324838
ATG14	0.025439665	0.035077636
ATG16L1	-0.036795745	0.002297915
ATG16L2	-0.021370593	0.076679084
ATG2A	0.035446612	0.003315114
ATG2B	-0.034189941	0.004615421
ATG3	0.009268431	0.442663438
ATG4A	-0.029584366	0.014247804
ATG4B	-0.034293721	0.004492712
ATG4C	-0.004814468	0.690058491
ATG4D	-0.003377113	0.779691746
ATG5	-0.02932865	0.015108824
ATG7	0.033492949	0.00552124
ATG9A	0.021160052	0.079628805
ATG9B	-0.116440549	3.76E-22
ATHL1	0.151173965	2.28E-36
ATIC	-0.086922425	5.46E-13
ATL1	-0.127190045	3.77E-26
ATL2	-0.021184841	0.079276784
ATL3	0.039905635	0.000944267
ATM	-0.048982405	4.92E-05
ATMIN	-0.037277213	0.002010509
ATN1	0.019799313	0.100984179
ATOH1	-0.009575865	0.427679252
ATOH7	-0.015493283	0.199367105
ATOH8	-0.059255591	9.00E-07
ATOX1	0.025301082	0.036084238
ATP10A	0.031580781	0.008885465
ATP10B	-0.050071952	3.33E-05
ATP10D	0.111260554	2.37E-20
ATP11A	0.023983183	0.046948104
ATP11B	-0.031009249	0.010197597
ATP11C	-0.03008741	0.012679434
ATP12A	0.00611005	0.612794311
ATP13A1	0.074100118	7.94E-10
ATP13A2	-0.051199537	2.20E-05
ATP13A3	0.068601237	1.28E-08
ATP13A4	0.172110607	8.84E-47
ATP13A5	-0.10846107	2.06E-19
ATP1A1	0.153179913	2.64E-37
ATP1A1OS	0.016792377	0.164231679
ATP1A2	0.252223222	4.50E-100
ATP1A3	-0.404915712	3.82E-269
ATP1A4	0.096366689	1.24E-15
ATP1B1	-0.22612134	2.72E-80
ATP1B2	0.380094959	8.56E-235
ATP1B3	-0.126037867	1.05E-25
ATP1B4	-0.030871639	0.010538214
ATP2A1	-0.024876348	0.039323991
ATP2A2	0.011353197	0.347015287
ATP2A3	-0.003563158	0.767894076
ATP2B1	0.22000627	5.29E-76
ATP2B2	-0.153811072	1.33E-37
ATP2B3	-0.06148654	3.44E-07
ATP2B4	-0.074775084	5.57E-10
ATP2C1	-0.037043766	0.00214547
ATP2C2	-0.059131172	9.49E-07
ATP4A	-0.009606803	0.42618787
ATP4B	-0.025932615	0.031689029
ATP5A1	0.024974547	0.0385538
ATP5B	-0.021621855	0.073276083
ATP5C1	-0.017253093	0.152961721
ATP5D	0.086949864	5.37E-13
ATP5E	0.14008657	2.02E-31
ATP5EP2	0.07068099	4.58E-09
ATP5F1	0.021206878	0.078964914
ATP5G1	-0.052353959	1.43E-05
ATP5G2	0.077009475	1.68E-10
ATP5G3	0.019444855	0.107237857
ATP5H	0.096568263	1.08E-15
ATP5I	0.058333352	1.33E-06
ATP5J	-0.030095271	0.012656191
ATP5J2	0.010811753	0.370496628
ATP5J2-PTCD1	-0.04853772	5.75E-05
ATP5L	-0.021423527	0.075951651
ATP5L2	-0.05262062	1.29E-05
ATP5O	-0.043740912	0.000289283
ATP5S	0.040453748	0.000802067
ATP5SL	0.026810347	0.026347556
ATP6AP1	0.063399432	1.47E-07
ATP6AP1L	0.008468871	0.483007644
ATP6AP2	0.123150864	1.32E-24
ATP6V0A1	-0.08886382	1.64E-13
ATP6V0A2	-0.074396356	6.80E-10
ATP6V0A4	-0.087705129	3.38E-13
ATP6V0B	-0.07330898	1.20E-09
ATP6V0C	-0.061252779	3.81E-07
ATP6V0CP3	-0.016735262	0.165671295
ATP6V0D1	-0.121215968	6.96E-24
ATP6V0D2	-0.011163503	0.355131894
ATP6V0E1	0.056932311	2.37E-06
ATP6V0E2	-0.14544149	9.23E-34
ATP6V0E2-AS1	-0.054261124	6.87E-06
ATP6V1A	-0.074719306	5.74E-10
ATP6V1B1	-0.048668258	5.50E-05
ATP6V1B2	0.0233109	0.053475534
ATP6V1C1	-0.001700934	0.887960555
ATP6V1C2	-0.009141522	0.448935408
ATP6V1D	0.025343508	0.035773489
ATP6V1E1	0.049010673	4.87E-05
ATP6V1E2	0.005224514	0.665203856
ATP6V1F	0.053838967	8.10E-06
ATP6V1G1	-0.054532701	6.18E-06
ATP6V1G2	-0.115798138	6.35E-22
ATP6V1G2-DDX39B	-0.047071098	9.58E-05
ATP6V1G3	-0.002223542	0.853878494
ATP6V1H	-0.057611018	1.79E-06
ATP7A	-0.050421928	2.93E-05
ATP7B	-0.024334263	0.043814606
ATP8A1	-0.161626246	2.17E-41
ATP8A2	-0.101597243	3.26E-17
ATP8B1	0.022521929	0.062085305
ATP8B2	-0.065229948	6.35E-08
ATP8B3	0.024431223	0.042980984
ATP8B4	0.024619375	0.041401545
ATP8B5P	0.015120221	0.210405473
ATP9A	-0.086595917	6.67E-13
ATP9B	-0.048454307	5.93E-05
ATPAF1	-0.003059239	0.799965548
ATPAF2	-0.019047963	0.114599981
ATPBD4	0.004732218	0.695085533
ATPBD4-AS1	0.021329555	0.077246948
ATPIF1	0.01524403	0.206694152
ATR	0.025060623	0.037889262
ATRAID	0.170321865	7.79E-46
ATRIP	-0.015960862	0.186137294
ATRN	0.067172405	2.55E-08
ATRNL1	-0.228726917	3.69E-82
ATRX	-0.153224377	2.51E-37
ATXN1	0.175811912	9.10E-49
ATXN10	-0.120167691	1.69E-23
ATXN1L	-0.005826656	0.629369023
ATXN2	0.020627978	0.087495649
ATXN2L	-0.007126445	0.555004537
ATXN3	0.021160722	0.079619275
ATXN3L	0.004825511	0.689384542
ATXN7	0.055469243	4.27E-06
ATXN7L1	-0.04809772	6.72E-05
ATXN7L2	-0.10602511	1.29E-18
ATXN7L3	-0.034542367	0.004210647
ATXN7L3B	-0.073069893	1.36E-09
ATXN8OS	-0.013178693	0.275002801
AUH	0.025351431	0.03571571
AUNIP	-0.037424166	0.001929595
AUP1	0.019234297	0.111095521
AURKA	-0.065098015	6.75E-08
AURKAIP1	0.045633346	0.000155764
AURKAPS1	-0.009845188	0.414798586
AURKB	-0.118487316	6.94E-23
AURKC	0.012470398	0.301632001
AUTS2	-0.008780918	0.467029299
AVEN	0.020680127	0.086697912
AVIL	-0.041652945	0.00055741
AVL9	0.010389352	0.389483813
AVP	-0.00810025	0.502258995
AVPI1	0.017807225	0.140197439
AVPR1A	-0.01666139	0.167547353
AVPR1B	0.023358415	0.052990545
AVPR2	0.027585888	0.022293921
AWAT1	0.02483826	0.039626221
AWAT2	0.015088442	0.211365796
AXDND1	0.004377304	0.716929338
AXIN1	0.021135165	0.079983498
AXIN2	-0.031167338	0.009818412
AXL	0.156474746	7.16E-39
AZGP1	0.025698937	0.033258677
AZGP1P1	0.011718164	0.331734066
AZI1	-0.11704756	2.28E-22
AZI2	-0.046667097	0.000109977
AZIN1	-0.101430181	3.67E-17
AZU1	0.018956552	0.116350693
B2M	0.399175196	6.18E-261
B3GALNT1	-0.122092522	3.29E-24
B3GALNT2	0.019701483	0.102680437
B3GALT1	0.074690304	5.82E-10
B3GALT2	-0.09344473	8.71E-15
B3GALT4	0.011427866	0.34385297
B3GALT5	-0.019377128	0.108466944
B3GALT6	0.015280405	0.205612874
B3GALTL	0.187219834	3.56E-55
B3GAT1	-0.118628739	6.17E-23
B3GAT2	-0.161035735	4.26E-41
B3GAT3	0.074726246	5.71E-10
B3GNT1	0.068518402	1.33E-08
B3GNT2	0.033686266	0.005255154
B3GNT3	-0.008499698	0.481416038
B3GNT4	-0.015804261	0.190493959
B3GNT5	0.040860593	0.000709657
B3GNT6	-0.050521654	2.82E-05
B3GNT7	-0.124981893	2.67E-25
B3GNT8	0.038528471	0.001410828
B3GNT9	0.067719694	1.96E-08
B3GNTL1	-0.009655943	0.423825295
B4GALNT1	-0.381099083	3.98E-236
B4GALNT2	0.031289229	0.009534681
B4GALNT3	0.003957942	0.743040001
B4GALNT4	-0.147912445	7.15E-35
B4GALT1	0.137608758	2.29E-30
B4GALT2	-0.02722044	0.024131063
B4GALT3	-0.054337214	6.67E-06
B4GALT4	0.05638376	2.96E-06
B4GALT5	0.095948859	1.64E-15
B4GALT6	-0.085064118	1.68E-12
B4GALT7	0.05638314	2.96E-06
B9D1	0.015692483	0.193649246
B9D2	0.082138102	9.44E-12
BAALC	-0.011614177	0.336043019
BAAT	-0.038558876	0.001398561
BABAM1	0.0494699	4.13E-05
BACE1	-0.052299653	1.46E-05
BACE1-AS	0.008895548	0.461234131
BACE2	0.16303185	4.31E-42
BACH1	0.028255806	0.019240253
BACH2	0.029500711	0.014524591
BAD	0.029471615	0.014621963
BAG1	-0.080472029	2.45E-11
BAG2	-0.023108459	0.055583603
BAG3	0.209992719	2.95E-69
BAG4	-0.083978409	3.21E-12
BAG5	0.025235664	0.036567889
BAG6	-0.029100762	0.015914414
BAGE	-0.043561845	0.000306362
BAGE2	-0.011475308	0.341853347
BAGE3	-0.011475308	0.341853347
BAGE4	-0.027663738	0.021918664
BAGE5	-0.009951963	0.409756094
BAHCC1	-0.137706847	2.08E-30
BAHD1	-0.039733107	0.000993648
BAI1	-0.064500735	8.89E-08
BAI2	-0.009855973	0.414287569
BAI3	-0.093819457	6.80E-15
BAIAP2	0.162168435	1.16E-41
BAIAP2-AS1	0.009101959	0.450900934
BAIAP2L1	0.003920432	0.74539049
BAIAP2L2	-0.008619266	0.47526985
BAIAP3	0.031319071	0.00946634
BAK1	-0.02346891	0.051876904
BAMBI	-0.192803197	1.82E-58
BANCR	0.007747483	0.521055529
BANF1	0.055113379	4.91E-06
BANF2	0.003243691	0.788183979
BANK1	0.032326851	0.007400294
BANP	-0.003408665	0.777687295
BAP1	-0.083886049	3.39E-12
BARD1	0.005859232	0.62745403
BARHL1	-0.019292749	0.110013783
BARHL2	-0.00991843	0.411335735
BARX1	0.045471276	0.000164396
BARX2	0.008253234	0.494220452
BASP1	-0.325744938	2.24E-169
BASP1P1	-0.010440606	0.387148854
BATF	-0.001168054	0.922926684
BATF2	0.099149033	1.83E-16
BATF3	0.117441005	1.65E-22
BAX	0.046181699	0.000129617
BAZ1A	-0.065536808	5.51E-08
BAZ1B	-0.076767886	1.92E-10
BAZ2A	0.015149236	0.209531402
BAZ2B	-0.021747953	0.071615381
BBC3	0.006121373	0.612136102
BBIP1	-0.010811123	0.370524487
BBOX1	0.162414102	8.78E-42
BBS1	0.097811498	4.62E-16
BBS10	0.004820227	0.689706968
BBS12	0.017103983	0.156542986
BBS2	0.180528412	2.30E-51
BBS4	0.054055031	7.44E-06
BBS5	0.014258846	0.237565527
BBS7	-0.073751144	9.54E-10
BBS9	0.035512868	0.003256866
BBX	0.031848317	0.008324766
BCAM	0.098206783	3.52E-16
BCAN	-0.144908319	1.59E-33
BCAP29	0.105274988	2.25E-18
BCAP31	0.150722126	3.69E-36
BCAR1	-0.05922759	9.11E-07
BCAR3	0.146233546	4.08E-34
BCAR4	0.005360159	0.657060514
BCAS1	-0.083308678	4.77E-12
BCAS2	-0.102227984	2.07E-17
BCAS3	0.016547513	0.170470522
BCAS4	-0.035872918	0.002956321
BCAT1	0.143377764	7.55E-33
BCAT2	0.031095296	0.009989622
BCCIP	-0.049754044	3.73E-05
BCDIN3D	-0.015543333	0.197919016
BCDIN3D-AS1	-0.011256985	0.351117112
BCHE	-0.055673309	3.93E-06
BCKDHA	0.032918039	0.006385905
BCKDHB	0.094308028	4.93E-15
BCKDK	0.067476374	2.20E-08
BCL10	0.007120372	0.555341771
BCL11A	-0.23555083	3.68E-87
BCL11B	-0.216803261	8.30E-74
BCL2	0.014819548	0.219618596
BCL2A1	0.062730011	1.98E-07
BCL2L1	0.131500021	7.47E-28
BCL2L10	-0.019656814	0.103462436
BCL2L11	0.004089628	0.734807367
BCL2L12	0.176916672	2.28E-49
BCL2L13	0.044805283	0.000204815
BCL2L14	-0.078722257	6.55E-11
BCL2L15	-0.057967386	1.54E-06
BCL2L2	0.017050037	0.157854173
BCL2L2-PABPN1	0.004069055	0.736091572
BCL3	0.116125821	4.86E-22
BCL6	0.091320114	3.46E-14
BCL6B	-0.001491303	0.901693808
BCL7A	-0.273227162	9.00E-118
BCL7B	0.003088123	0.798117572
BCL7C	0.025508716	0.034585089
BCL9	-0.018165753	0.132385895
BCL9L	-0.125900522	1.19E-25
BCLAF1	-0.09763742	5.21E-16
BCMO1	0.01525845	0.206265005
BCO2	0.021957267	0.068926876
BCOR	-0.24593879	4.33E-95
BCORL1	-0.072923909	1.46E-09
BCORP1	0.006836375	0.571223289
BCR	-0.039386858	0.001100039
BCRP2	-0.035372802	0.003381118
BCRP3	-0.034022904	0.004819308
BCS1L	-0.06282495	1.90E-07
BCYRN1	-0.078504346	7.39E-11
BDH1	-0.02249084	0.062446794
BDH2	0.213615076	1.17E-71
BDKRB1	0.006346797	0.599097619
BDKRB2	0.08119094	1.63E-11
BDNF	0.027566461	0.022388432
BDNF-AS	-3.33E-05	0.997798281
BDP1	-0.030766835	0.010804377
BEAN1	0.051018959	2.35E-05
BECN1	0.004434288	0.713405992
BEGAIN	-0.041917047	0.000513837
BEND2	-0.025856549	0.03219285
BEND3	-0.076150015	2.67E-10
BEND3P3	-0.035761125	0.003046814
BEND4	-0.052038045	1.61E-05
BEND5	-0.162300276	1.00E-41
BEND6	0.040838893	0.000714325
BEND7	-0.019546935	0.105406203
BEST1	-0.06441942	9.23E-08
BEST2	0.005126747	0.671097873
BEST3	-0.139593181	3.29E-31
BEST4	0.014302814	0.236121845
BET1	0.030970224	0.010293183
BET1L	0.073014464	1.40E-09
BET3L	-0.013787972	0.253418146
BEX1	-0.273286455	7.98E-118
BEX2	-0.154645756	5.35E-38
BEX4	-0.130934595	1.26E-27
BEX5	-0.139736829	2.86E-31
BFAR	-0.029162629	0.015692062
BFSP1	0.028986376	0.016332829
BFSP2	-0.020306602	0.092543362
BGLAP	-0.00940917	0.435766961
BGN	0.089211	1.32E-13
BHLHA15	-0.023728337	0.04933898
BHLHA9
BHLHB9	-0.105906734	1.41E-18
BHLHE22	-0.03548405	0.003282085
BHLHE23	0.008443176	0.484336462
BHLHE40	0.284926022	2.43E-128
BHLHE40-AS1	0.040451432	0.000802623
BHLHE41	0.203635873	3.76E-65
BHMT	0.024019463	0.046615796
BHMT2	-0.055354768	4.47E-06
BICC1	0.055491519	4.23E-06
BICD1	0.07502524	4.88E-10
BICD2	-0.052330249	1.44E-05
BID	-0.077705869	1.15E-10
BIK	-0.013975232	0.247027734
BIN1	-0.176863172	2.43E-49
BIN2	0.025754733	0.032877966
BIN3	0.037488824	0.001894949
BIRC2	-0.024291024	0.044190736
BIRC3	0.124553183	3.90E-25
BIRC5	-0.162274768	1.03E-41
BIRC6	-0.053947149	7.76E-06
BIRC7	-0.029607867	0.01417089
BIRC8	-0.002929878	0.808255751
BIVM	-0.116161358	4.72E-22
BIVM-ERCC5	-0.030547272	0.011381435
BLCAP	-0.060816137	4.61E-07
BLID	0.012624184	0.295709147
BLK	-0.039383872	0.001101001
BLM	-0.021280782	0.077926277
BLMH	-0.105277316	2.25E-18
BLNK	0.039144434	0.001180693
BLOC1S1	0.027253454	0.023959871
BLOC1S1-RDH5	0.015374805	0.2028259
BLOC1S2	-0.01414236	0.241420388
BLOC1S3	0.017457326	0.148158136
BLOC1S4	0.001861681	0.877452307
BLOC1S5	-0.010257538	0.39552798
BLOC1S5-TXNDC5	0.010104363	0.402622389
BLOC1S6	-0.067263256	2.44E-08
BLVRA	-0.068192791	1.56E-08
BLVRB	0.231771821	2.27E-84
BLZF1	0.015061889	0.212170644
BMF	-0.065430924	5.78E-08
BMI1	-0.010567178	0.381419332
BMP1	0.077041581	1.65E-10
BMP10	0.012482842	0.301149815
BMP15	-0.012508982	0.300138592
BMP2	0.039194365	0.001163648
BMP2K	0.057516614	1.86E-06
BMP3	-0.032987975	0.00627458
BMP4	-0.048957614	4.96E-05
BMP5	0.065277078	6.21E-08
BMP6	-0.02812121	0.019822643
BMP7	0.019451056	0.107125863
BMP8A	-0.056586159	2.72E-06
BMP8B	-0.028781418	0.017106758
BMPER	-0.096856694	8.88E-16
BMPR1A	0.085550202	1.26E-12
BMPR1B	0.201037232	1.64E-63
BMPR2	-0.073477992	1.10E-09
BMS1	-0.060123307	6.22E-07
BMS1P1	-0.073182201	1.28E-09
BMS1P2	-0.085149902	1.60E-12
BMS1P4	-0.015580926	0.196836371
BMS1P5	-0.080308042	2.69E-11
BMS1P6	-0.081456654	1.40E-11
BMX	-0.017018612	0.158621802
BNC1	-0.03009671	0.012651938
BNC2	0.081532601	1.34E-11
BNIP1	-0.079916466	3.36E-11
BNIP2	0.041965706	0.000506164
BNIP3	0.089204382	1.33E-13
BNIP3L	0.054416466	6.47E-06
BNIPL	-0.02550344	0.034622513
BOC	0.193920862	3.87E-59
BOD1	-0.063957423	1.14E-07
BOD1L1	-0.011512701	0.340282536
BOD1L2	-0.001095309	0.927713173
BOK	0.015168593	0.208949767
BOK-AS1	0.031836854	0.008348126
BOLA1	-0.034615642	0.004130644
BOLA2	-0.05071271	2.63E-05
BOLA2B	-0.05071271	2.63E-05
BOLA3	0.054655403	5.89E-06
BOLA3-AS1	-0.000383559	0.974655897
BOLL	-0.011395423	0.345224686
BOP1	-0.03737553	0.001956037
BORA	-0.066238876	3.96E-08
BPESC1	-0.001569148	0.896590444
BPGM	-0.112034275	1.29E-20
BPHL	-0.078454852	7.60E-11
BPI	-0.01738937	0.149743522
BPIFA1	-0.007771652	0.519756253
BPIFA2	-0.017324302	0.151273623
BPIFA3	-0.017222978	0.153679944
BPIFA4P	0.00755899	0.531245435
BPIFB1	-0.008396717	0.486744112
BPIFB2	-0.020583511	0.088180532
BPIFB3	0.000592397	0.960865796
BPIFB4	0.038947255	0.001250287
BPIFB6	-0.005708583	0.636330791
BPIFC	0.07565857	3.48E-10
BPNT1	-0.091358478	3.38E-14
BPTF	-0.093739471	7.17E-15
BPY2	-0.001319159	0.912993471
BPY2B	-0.001319159	0.912993471
BPY2C	-0.001319159	0.912993471
BRAF	-0.087855929	3.08E-13
BRAP	-0.023744513	0.049184248
BRAT1	0.01025672	0.395565685
BRCA1	-0.109923894	6.69E-20
BRCA2	-0.123332929	1.13E-24
BRCC3	-0.064717794	8.05E-08
BRD1	-0.058219575	1.39E-06
BRD2	-0.056729717	2.57E-06
BRD3	-0.226248063	2.21E-80
BRD4	0.052665185	1.27E-05
BRD7	-0.092074354	2.13E-14
BRD7P3	0.025837935	0.03231718
BRD8	-0.072003708	2.35E-09
BRD9	-0.095826152	1.79E-15
BRDT	-0.03204771	0.007927691
BRE	0.016715947	0.166160295
BRE-AS1	0.026646422	0.027281566
BREA2	-0.053457719	9.38E-06
BRF1	0.000956287	0.936867559
BRF2	-0.017270007	0.15255948
BRI3	0.076747583	1.94E-10
BRI3BP	-0.054042034	7.48E-06
BRICD5	-0.040232108	0.00085699
BRIP1	-0.153211444	2.55E-37
BRIX1	-0.097135236	7.35E-16
BRK1	0.066124525	4.18E-08
BRMS1	-0.02471606	0.040609219
BRMS1L	-0.058481893	1.25E-06
BROX	-0.023762737	0.049010407
BRPF1	-0.020140599	0.095240818
BRPF3	-0.049484834	4.11E-05
BRS3	-0.042548681	0.000422167
BRSK1	-0.008750799	0.468558655
BRSK2	-0.217148224	4.83E-74
BRWD1	-0.097745632	4.84E-16
BRWD1-AS1	-0.011289826	0.349713562
BRWD1-IT2	-0.012752796	0.290815977
BRWD3	-0.069226018	9.43E-09
BSCL2	0.025874104	0.032075973
BSDC1	-0.048992107	4.90E-05
BSG	0.191696483	8.32E-58
BSN	-0.210776245	9.00E-70
BSN-AS2	-0.02001778	0.097276801
BSND	0.007281845	0.546409138
BSPH1	-0.017324302	0.151273623
BSPRY	0.040160969	0.000875345
BST1	-0.025934425	0.031677122
BST2	0.312487214	2.54E-155
BSX	-0.007776861	0.519476457
BTAF1	-0.039305425	0.001126545
BTBD1	0.061853925	2.93E-07
BTBD10	4.62E-06	0.999694548
BTBD11	0.113418764	4.31E-21
BTBD16	-0.020452792	0.090218962
BTBD17	-0.096207556	1.38E-15
BTBD18	-0.040656764	0.000754642
BTBD19	0.095112243	2.88E-15
BTBD2	0.047420112	8.50E-05
BTBD3	0.082713709	6.75E-12
BTBD6	0.033797929	0.005106789
BTBD7	0.03383104	0.005063528
BTBD8	-0.069870387	6.86E-09
BTBD9	-0.018021887	0.135478944
BTC	-0.028121946	0.019819418
BTD	-0.020049547	0.096746881
BTF3	0.036698735	0.002360194
BTF3L4	-0.152445807	5.83E-37
BTF3P11	0.018338434	0.128745884
BTG1	-0.02009406	0.096008248
BTG2	-0.064650976	8.30E-08
BTG3	-0.01189903	0.324324846
BTG4	0.003667963	0.761271446
BTK	-0.000385536	0.974525291
BTLA	0.0054339	0.652650503
BTN1A1	-0.084468624	2.40E-12
BTN2A1	-0.020992877	0.082036088
BTN2A2	-0.023252107	0.054080775
BTN2A3P	0.057828245	1.64E-06
BTN3A1	0.034031789	0.00480826
BTN3A2	0.06557693	5.40E-08
BTN3A3	0.084338094	2.60E-12
BTNL2	-0.005380993	0.655813349
BTNL3	-0.002914082	0.809269525
BTNL8	-0.007328158	0.543860314
BTNL9	0.011433876	0.343599266
BTRC	-0.106516405	8.93E-19
BUB1	-0.099430146	1.51E-16
BUB1B	-0.140336108	1.58E-31
BUB3	-0.114657426	1.60E-21
BUD13	-0.042957469	0.000371236
BUD31	0.037766116	0.001752751
BVES	-0.04014493	0.000879533
BVES-AS1	-0.035077117	0.003657698
BYSL	-0.1002888	8.24E-17
BZRAP1	-0.048257842	6.35E-05
BZRAP1-AS1	0.025411217	0.035282291
BZW1	-0.015643116	0.195054942
BZW2	-0.191384241	1.28E-57
C10orf10	0.152418811	6.00E-37
C10orf105	-0.006032741	0.617296749
C10orf107	0.031413213	0.009253599
C10orf11	0.023705782	0.049555413
C10orf111	-0.006891591	0.568118683
C10orf113	0.030140739	0.012522477
C10orf114	0.02602363	0.031095083
C10orf118	-0.025654306	0.033565918
C10orf12	-0.10195118	2.53E-17
C10orf120	0.00422481	0.7263877
C10orf128	0.016567931	0.169943619
C10orf129	-0.040419888	0.00081024
C10orf131	0.004475326	0.710872313
C10orf137	-0.079187969	5.05E-11
C10orf2	-0.050791966	2.56E-05
C10orf25	0.004850069	0.687886758
C10orf32	0.018207083	0.13150751
C10orf32-AS3MT	-0.010549094	0.382234754
C10orf35	-0.144225602	3.20E-33
C10orf40	0.002798866	0.816673728
C10orf53	-0.012815731	0.288441534
C10orf54	0.062252351	2.45E-07
C10orf55	0.073280962	1.22E-09
C10orf62	-0.000191314	0.987357076
C10orf67	-0.021542356	0.074339163
C10orf68	-0.003521094	0.770556901
C10orf71	-0.006793429	0.57364359
C10orf76	-0.037800827	0.001735658
C10orf82	-0.011792324	0.328682958
C10orf88	-0.035028819	0.003704781
C10orf90	0.066184525	4.07E-08
C10orf91	0.000596487	0.960595837
C10orf95	-0.020683877	0.086640769
C10orf99	0.010927491	0.36539614
C11orf1	0.005159972	0.669092596
C11orf16	-0.013018426	0.28088311
C11orf21	0.003037763	0.801340341
C11orf24	0.033505997	0.005502906
C11orf30	-0.120231215	1.61E-23
C11orf31	0.03427475	0.004514919
C11orf34	-0.015271512	0.205876842
C11orf35	0.017075772	0.157227616
C11orf40	-0.011014833	0.361576209
C11orf42	0.018157402	0.132563929
C11orf44	-0.022657091	0.060533786
C11orf45	0.001746467	0.884981918
C11orf48	-0.015833036	0.189687876
C11orf49	0.063059694	1.71E-07
C11orf52	-0.000654231	0.95678477
C11orf53	0.014366532	0.234040708
C11orf54	-0.006840391	0.570997203
C11orf57	-0.053504772	9.21E-06
C11orf58	-0.099954901	1.04E-16
C11orf63	-0.019035594	0.114835655
C11orf65	-0.006966171	0.563938138
C11orf68	0.028544305	0.01804208
C11orf70	-0.030109447	0.012614365
C11orf71	-0.011307237	0.348970878
C11orf73	0.001640751	0.891899987
C11orf74	-0.072016686	2.33E-09
C11orf75	0.003058558	0.800009189
C11orf80	-0.015105422	0.210852281
C11orf82	-0.1119636	1.37E-20
C11orf83	0.043856409	0.000278744
C11orf84	-0.037995099	0.001642793
C11orf85	0.00430507	0.721404322
C11orf86	-0.017324302	0.151273623
C11orf87	-0.031776066	0.008472982
C11orf88	-0.010987105	0.362786168
C11orf91	-0.004202437	0.727778929
C11orf92	-0.027607839	0.02218755
C11orf93	-0.01325795	0.272126086
C11orf94	0.021268499	0.078098124
C11orf95	-0.105999712	1.31E-18
C11orf96	-0.054049502	7.46E-06
C12orf10	0.016764832	0.164924799
C12orf23	0.108821698	1.56E-19
C12orf29	-0.003633811	0.763427633
C12orf36	0.023257261	0.054027484
C12orf39	0.00086167	0.943102847
C12orf4	-0.033731258	0.005194912
C12orf40	-0.04850087	5.83E-05
C12orf42	-0.04768069	7.76E-05
C12orf43	-0.015841036	0.189464197
C12orf44	-0.004993307	0.679175211
C12orf45	-0.049863634	3.59E-05
C12orf49	-0.007343155	0.543036268
C12orf5	-0.103369295	9.09E-18
C12orf50	-0.045891011	0.000142914
C12orf52	-0.008867856	0.462630422
C12orf54	0.014045445	0.244661002
C12orf56	0.002825236	0.814977601
C12orf57	-0.032100803	0.007824859
C12orf60	-0.000594825	0.960705548
C12orf61	0.004812353	0.690187587
C12orf65	-0.084414218	2.48E-12
C12orf66	0.029397799	0.014871587
C12orf68	-0.001989266	0.8691271
C12orf69	0.016579725	0.169639794
C12orf70	0.016431138	0.17349714
C12orf71	-0.022013869	0.068214282
C12orf73	-0.013593485	0.260176103
C12orf74	0.008917133	0.460147406
C12orf75	0.016871419	0.162254951
C12orf76	0.035654444	0.003135516
C12orf77	-0.020478434	0.089816141
C13orf35	-0.002021571	0.867021425
C13orf45	-0.024576418	0.041757754
C14orf1	0.050033375	3.37E-05
C14orf101	0.035710626	0.003088512
C14orf105	-0.051789512	1.77E-05
C14orf119	0.091959936	2.29E-14
C14orf132	-0.198305856	8.19E-62
C14orf142	0.018088521	0.134039478
C14orf159	0.134888178	3.11E-29
C14orf166	0.003155461	0.793813675
C14orf166B	-0.003431556	0.77623395
C14orf169	-0.004269269	0.723625782
C14orf177	-0.004461797	0.711707271
C14orf178	-0.010016793	0.40671234
C14orf180	0.086911519	5.50E-13
C14orf182	-0.013987084	0.246627118
C14orf183	-0.01199282	0.32052546
C14orf2	0.0579393	1.56E-06
C14orf23	0.087532121	3.76E-13
C14orf28	0.011584788	0.337267331
C14orf37	-0.126689791	5.90E-26
C14orf39	-0.123335167	1.13E-24
C14orf64	-0.005695911	0.637079891
C14orf79	0.088824299	1.68E-13
C14orf80	-0.071556053	2.95E-09
C14orf93	-0.058986012	1.01E-06
C15orf26	0.031116347	0.009939322
C15orf27	0.019662849	0.103356511
C15orf32	0.003526814	0.770194632
C15orf37	-0.020002261	0.09753651
C15orf38	0.032160965	0.007709784
C15orf38-AP3S2	0.005700816	0.636789891
C15orf39	0.074335028	7.02E-10
C15orf40	-0.013409887	0.266669152
C15orf41	-0.155855957	1.42E-38
C15orf43	0.005940787	0.622670811
C15orf48	0.000634992	0.958054421
C15orf52	0.026658475	0.027211925
C15orf53	0.008431783	0.484926256
C15orf54	0.008242444	0.494785132
C15orf55	0.012116818	0.315547204
C15orf56	-0.028021862	0.020262332
C15orf57	-0.019793224	0.101089101
C15orf59	0.026321159	0.029219659
C15orf60	0.011890806	0.324659388
C15orf61	-0.018453584	0.126362118
C15orf62	-0.010407986	0.3886339
C16orf11	0.134782216	3.44E-29
C16orf13	0.045916965	0.000141676
C16orf3	-0.015421933	0.201444862
C16orf45	-0.074302953	7.14E-10
C16orf46	0.035539288	0.003233901
C16orf52	-0.0459111	0.000141955
C16orf54	0.012742633	0.291200637
C16orf55	-0.005184542	0.667611175
C16orf58	0.012923065	0.284422178
C16orf59	-0.135046665	2.68E-29
C16orf62	0.028418583	0.018555943
C16orf70	-0.025474819	0.034826136
C16orf71	-0.013177778	0.275036162
C16orf72	-0.005672721	0.638451691
C16orf74	0.055380265	4.42E-06
C16orf78	0.017709746	0.14238142
C16orf80	-0.196263279	1.47E-60
C16orf82	-0.012491951	0.3007972
C16orf86	-0.007873874	0.514279658
C16orf87	-0.14619446	4.25E-34
C16orf88	-0.052983425	1.13E-05
C16orf89	0.018315044	0.129234318
C16orf90	0.009110059	0.450498101
C16orf91	-0.051322993	2.10E-05
C16orf92	-0.0798469	3.49E-11
C16orf93	-0.017452985	0.148259025
C16orf95	0.017325595	0.151243091
C16orf96	0.007845577	0.51579268
C16orf97	-0.017324302	0.151273623
C17orf100	-0.027017657	0.025206016
C17orf102	0.009529953	0.429898013
[truncated: 21,687 more rows]
