# Supplementary material for: EMP3 as a prognostic biomarker correlates with EMT in GBM
Source: BMC Cancer. 2024 Jan 17;24:89. doi: 10.1186/s12885-023-11796-0 (PMC10792875; doi:10.1186/s12885-023-11796-0)
Supplement: Supplementary file 3 — Additional file 3. [file 12885_2023_11796_MOESM3_ESM.zip › Supplementary tables/supplementary table 3 emtCorrscRNA_Kriegstein_GBM2020.txt]

	Scorr	pValue
FAM87B	0.024895627	9.88E-05
LINC00115	-0.003181628	0.618835477
FAM41C	-0.041328972	1.01E-10
NOC2L	-0.037043035	6.86E-09
PLEKHN1	0.025296554	7.62E-05
ISG15	-0.115028862	8.39E-73
AGRN	-0.031813943	6.49E-07
C1orf159	-0.014392774	0.024406763
SDF4	-0.076553585	4.11E-33
B3GALT6	0.007002276	0.273545018
UBE2J2	-0.061247043	9.16E-22
SCNN1D	0.01527	0.016946957
ACAP3	-0.176047982	2.00E-169
CPSF3L	0.007726231	0.226992576
DVL1	0.032191084	4.78E-07
MXRA8	0.175345638	4.53E-168
AURKAIP1	-0.063664385	2.17E-23
CCNL2	0.108536003	5.67E-65
MRPL20	-0.040352926	2.75E-10
ANKRD65	-0.014323365	0.025103253
VWA1	0.030464863	1.89E-06
ATAD3C	0.010060247	0.115689637
ATAD3A	-0.05212459	3.46E-16
TMEM240	-0.009581124	0.134080851
SSU72	0.007734251	0.226510637
MIB2	-0.05820645	8.29E-20
CDK11B	-0.092938135	4.76E-48
SLC35E2B	0.018799536	0.003283409
CDK11A	-0.064483499	5.90E-24
SLC35E2	-0.029762644	3.24E-06
NADK	0.016254566	0.011027112
GNB1	0.05908168	2.32E-20
TMEM52	-0.014674306	0.021750656
SKI	0.112024401	4.02E-69
RER1	0.088543095	9.31E-44
PEX10	0.004166258	0.514745536
PLCH2	-0.050010974	5.08E-15
PANK4	-0.00158574	0.804167821
TNFRSF14	0.096549929	9.88E-52
FAM213B	0.007291696	0.254206059
PRDM16	0.005743746	0.369112453
TPRG1L	-0.009556252	0.135094018
WRAP73	-0.023925583	0.000182782
TP73	-0.05040723	3.09E-15
SMIM1	0.003870899	0.544992045
LRRC47	-0.082193131	6.30E-38
CEP104	-0.022718664	0.000381012
DFFB	-0.011387115	0.074974264
C1orf174	0.012835825	0.044730888
NPHP4	0.010645856	0.095972021
KCNAB2	-0.042717883	2.35E-11
CHD5	-0.033187434	2.09E-07
RPL22	-0.115114072	6.58E-73
RNF207	-0.005871681	0.358544296
ICMT	-0.066510251	2.20E-25
LINC00337	-0.017884965	0.005160604
GPR153	-0.021598012	0.000731212
ACOT7	-0.118936331	9.73E-78
HES2	-0.004723293	0.460168624
TNFRSF25	-0.008881397	0.164899386
PLEKHG5	0.001619683	0.800063832
NOL9	-0.063859097	1.59E-23
TAS1R1	0.009051969	0.156935381
ZBTB48	-0.004380943	0.493321071
KLHL21	0.05744537	2.47E-19
PHF13	0.013618516	0.033206365
THAP3	-0.022691721	0.000387163
DNAJC11	-0.010452902	0.102147837
CAMTA1	-0.016673715	0.009123466
VAMP3	0.169029709	3.74E-156
PER3	-0.050814086	1.85E-15
UTS2	-0.005973242	0.35029171
TNFRSF9	0.01175814	0.065967648
PARK7	-0.198824397	1.81E-216
ERRFI1	0.181688045	1.66E-180
SLC45A1	-0.032957397	2.54E-07
RERE	-0.141387086	2.21E-109
ENO1	0.203688991	2.59E-227
SLC2A5	0.029293071	4.62E-06
H6PD	0.077880942	3.24E-34
SPSB1	0.075180332	5.42E-32
SLC25A33	-0.125779502	8.65E-87
TMEM201	-0.043208518	1.38E-11
PIK3CD	-0.030555902	1.76E-06
CLSTN1	-0.010988335	0.085749208
CTNNBIP1	-0.125193317	5.41E-86
LZIC	-0.048433741	3.51E-14
NMNAT1	-0.010459326	0.101937253
UBE4B	-0.078694633	6.70E-35
KIF1B	-0.013453796	0.03539424
PGD	-0.14945813	3.86E-122
APITD1	-0.051111093	1.27E-15
CORT	-0.004167401	0.514630184
DFFA	-0.026946414	2.51E-05
PEX14	-0.02332238	0.000264973
CASZ1	0.001076222	0.866358892
TARDBP	-0.034644528	6.00E-08
MASP2	-0.019328489	0.002506037
SRM	-0.118680981	2.07E-77
EXOSC10	-0.051601987	6.79E-16
MTOR	-0.052472248	2.20E-16
UBIAD1	-0.059276841	1.74E-20
FBXO2	-0.108207637	1.37E-64
FBXO44	0.032958421	2.54E-07
FBXO6	0.034574306	6.38E-08
MAD2L2	-0.205778067	4.65E-232
DRAXIN	-0.123296128	1.91E-83
AGTRAP	0.123140258	3.09E-83
C1orf167	0.031217377	1.05E-06
MTHFR	-0.017160752	0.007284177
CLCN6	0.006454767	0.312821104
NPPA	-0.198726293	2.98E-216
KIAA2013	0.046323462	4.25E-13
PLOD1	0.206209502	4.80E-233
MFN2	0.003524454	0.581559364
MIIP	-0.033799259	1.25E-07
TNFRSF1B	0.054756184	1.05E-17
VPS13D	0.077454664	7.37E-34
DHRS3	0.189976911	1.82E-197
PRAMEF1	-0.004008663	0.530774998
PDPN	0.340033803	0
PRDM2	-0.062357758	1.67E-22
KAZN	0.115816979	8.75E-74
TMEM51	-0.042410421	3.25E-11
EFHD2	-0.026609301	3.16E-05
CASP9	-0.055914838	2.13E-18
DNAJC16	0.020328887	0.0014774
AGMAT	-0.027676385	1.50E-05
DDI2	0.006833165	0.285299076
RSC1A1	-0.001005358	0.875083726
PLEKHM2	0.064249325	8.57E-24
SLC25A34	-0.007903121	0.216531758
FBLIM1	0.133882436	3.53E-98
UQCRHL	-0.03301496	2.42E-07
FLJ37453	-0.193344005	1.37E-204
SPEN	-0.05367984	4.47E-17
ZBTB17	0.018917354	0.003093347
FAM131C	-0.027271102	2.00E-05
EPHA2	-0.002643305	0.679368355
FBXO42	-0.011510939	0.071862927
SZRD1	0.001342417	0.833738578
NECAP2	-0.01670598	0.008989878
NBPF1	-0.066620769	1.83E-25
CROCC	-0.021149145	0.000941701
MFAP2	-0.072360472	9.36E-30
ATP13A2	-0.000663306	0.917392483
SDHB	-0.069348949	1.85E-27
PADI2	-0.016722688	0.008921389
RCC2	-0.099766261	3.94E-55
ARHGEF10L	0.045675512	8.94E-13
KLHDC7A	-0.007271195	0.255543849
TAS1R2	0.002089018	0.743930424
ALDH4A1	0.078201813	1.75E-34
IFFO2	0.051735655	5.72E-16
UBR4	-0.023020768	0.000318027
EMC1	0.024381011	0.000137323
MRTO4	-0.044640887	2.87E-12
AKR7A3	-0.011877726	0.063262134
AKR7A2	-0.045806751	7.70E-13
PQLC2	-0.002595255	0.684880931
CAPZB	0.0660868	4.41E-25
MINOS1	-0.045889323	7.01E-13
TMCO4	0.061499574	6.23E-22
OTUD3	0.011824445	0.064456026
PLA2G5	0.076017262	1.13E-32
UBXN10	0.008884314	0.164760685
CAMK2N1	0.311490043	0
MUL1	0.011559503	0.070671877
FAM43B	0.024842997	0.00010224
CDA	0.029509204	3.93E-06
PINK1	0.025804655	5.44E-05
DDOST	-0.026467713	3.48E-05
KIF17	0.020056872	0.001709544
SH2D5	0.005012611	0.433151815
HP1BP3	-0.128565111	1.27E-90
EIF4G3	-0.066772342	1.43E-25
ECE1	0.205149177	1.26E-230
NBPF3	0.010401808	0.103835075
USP48	-0.025266595	7.77E-05
HSPG2	0.097137758	2.41E-52
LINC00339	-0.005840213	0.361125904
CDC42	-0.022879327	0.000346194
WNT4	-0.024744998	0.000108888
ZBTB40	-0.037066974	6.71E-09
C1QA	0.074018	4.64E-31
C1QC	0.079787912	7.84E-36
C1QB	0.047874131	6.88E-14
EPHB2	-0.120368152	1.37E-79
KDM1A	-0.120359497	1.41E-79
LUZP1	0.059131112	2.16E-20
HTR1D	0.003838638	0.548348465
HNRNPR	-0.184490215	3.78E-186
ZNF436	0.038777322	1.31E-09
TCEA3	0.073377898	1.49E-30
ASAP3	0.052876963	1.30E-16
E2F2	-0.103611153	2.42E-59
ID3	0.445120707	0
RPL11	-0.109748054	2.12E-66
TCEB3	-0.037435215	4.75E-09
PITHD1	-0.066001376	5.07E-25
LYPLA2	-0.073598426	9.99E-31
GALE	-0.003260346	0.610184298
HMGCL	0.057873862	1.34E-19
FUCA1	0.028959385	5.92E-06
PNRC2	-0.063391711	3.33E-23
SRSF10	-0.09926478	1.36E-54
STPG1	-0.050288675	3.59E-15
NIPAL3	-0.061383044	7.45E-22
RCAN3	0.056892454	5.42E-19
NCMAP	-0.021741956	0.000673571
SRRM1	-0.095316305	1.86E-50
CLIC4	0.411516033	0
RUNX3	-0.056847646	5.78E-19
SYF2	-0.072109357	1.47E-29
RHD	-0.007007048	0.273218196
TMEM50A	0.031028245	1.22E-06
RHCE	-0.002265712	0.723127475
TMEM57	-0.106376019	1.80E-62
LDLRAP1	0.053121325	9.39E-17
MAN1C1	0.232272088	7.54E-297
SEPN1	0.082908424	1.46E-38
AUNIP	-0.06130732	8.36E-22
PAQR7	-0.001475805	0.817496112
STMN1	-0.463688145	0
PAFAH2	-0.028305053	9.56E-06
PDIK1L	-0.030139909	2.43E-06
ZNF593	0.042494432	2.98E-11
CNKSR1	-0.021218461	0.000905895
CEP85	-0.062960116	6.55E-23
SH3BGRL3	0.176456523	3.25E-170
UBXN11	0.071292809	6.26E-29
AIM1L	-0.033118771	2.22E-07
LIN28A	-0.011466528	0.072966455
DHDDS	-0.024094374	0.000164494
HMGN2	-0.330258461	0
RPS6KA1	-0.078782975	5.64E-35
ARID1A	-0.071728364	2.89E-29
PIGV	0.004090138	0.522456488
ZDHHC18	0.010048388	0.116119603
GPN2	0.013748203	0.031566228
GPATCH3	-0.031017807	1.23E-06
NUDC	-0.075774666	1.78E-32
TRNP1	0.099454537	8.51E-55
SLC9A1	0.070105886	5.00E-28
WDTC1	-0.029612705	3.63E-06
TMEM222	-0.008418375	0.188047975
SYTL1	-0.054883434	8.82E-18
MAP3K6	0.088512152	9.96E-44
GPR3	-0.011150248	0.08123233
WASF2	0.156411447	1.01E-133
AHDC1	0.103348187	4.76E-59
FGR	0.013562641	0.03393518
IFI6	-0.005809026	0.363695921
FAM76A	0.010526185	0.099766056
STX12	0.058684293	4.15E-20
PPP1R8	-0.016551527	0.009645581
THEMIS2	0.059214032	1.91E-20
RPA2	-0.128685301	8.65E-91
SMPDL3B	0.001751802	0.784143426
XKR8	0.022398907	0.000460258
EYA3	-0.034176367	9.01E-08
PTAFR	0.008954722	0.161439318
DNAJC8	-0.102336416	6.28E-58
ATPIF1	-0.142602272	2.95E-111
SESN2	0.049562681	8.85E-15
MED18	-0.0313299	9.58E-07
PHACTR4	-0.037608349	4.03E-09
RCC1	-0.086040678	2.08E-41
TRNAU1AP	-0.036386896	1.26E-08
SNHG12	-0.034534622	6.60E-08
TAF12	-0.087936584	3.50E-43
RAB42	0.031703952	7.10E-07
GMEB1	-0.034706866	5.68E-08
YTHDF2	-0.057611308	1.95E-19
EPB41	-0.127421026	4.88E-89
TMEM200B	-0.007380732	0.248452898
SRSF4	0.006767003	0.289989307
MECR	-0.008359768	0.191141047
PTPRU	0.032768056	2.97E-07
MATN1	-0.013173576	0.039398914
LAPTM5	-0.013262197	0.038092759
SDC3	-0.002817286	0.659553155
PUM1	0.009450509	0.139467602
SNRNP40	-0.057472273	2.38E-19
ZCCHC17	-0.127030055	1.69E-88
FABP3	0.092069631	3.49E-47
SERINC2	0.096729559	6.43E-52
TINAGL1	0.021514844	0.00076657
HCRTR1	-0.002878709	0.652613339
PEF1	-0.03799833	2.78E-09
COL16A1	0.050380188	3.20E-15
SPOCD1	0.432964341	0
PTP4A2	0.074566076	1.69E-31
KHDRBS1	-0.143958438	2.29E-113
TMEM39B	-0.057619476	1.93E-19
KPNA6	-0.036598105	1.04E-08
TXLNA	-0.04340621	1.12E-11
CCDC28B	-0.186458719	3.61E-190
IQCC	-0.03922172	8.50E-10
TMEM234	-0.009278497	0.146813885
EIF3I	-0.056746861	6.66E-19
HDAC1	-0.019981821	0.001779257
MARCKSL1	-0.37583292	0
TSSK3	-0.016628253	0.009314705
BSDC1	-0.065534501	1.08E-24
ZBTB8A	-0.014262441	0.025728716
ZBTB8OS	-0.018102821	0.004641611
RBBP4	-0.144065549	1.55E-113
KIAA1522	0.048589085	2.91E-14
YARS	-0.021006307	0.001019656
S100PBP	0.012488504	0.050836117
FNDC5	-0.080140432	3.90E-36
HPCA	-0.128521312	1.46E-90
TMEM54	-0.095128765	2.89E-50
RNF19B	0.022651198	0.000396588
AK2	-0.001123729	0.860518862
TRIM62	-0.045406842	1.21E-12
ZNF362	-0.047897927	6.68E-14
PHC2	0.10711071	2.57E-63
ZSCAN20	0.01054667	0.099108228
CSMD2	-0.065259537	1.69E-24
ZMYM6NB	0.008367378	0.190737341
ZMYM6	0.009030253	0.157932784
ZMYM1	-0.007264986	0.255949925
SFPQ	-0.115192714	5.25E-73
ZMYM4	-0.033215885	2.04E-07
KIAA0319L	0.01440203	0.024315153
NCDN	-0.001608573	0.801406545
PSMB2	-0.068728332	5.34E-27
C1orf216	0.036054452	1.71E-08
CLSPN	-0.225794335	3.28E-280
ADPRHL2	0.079337965	1.90E-35
COL8A2	0.06764516	3.33E-26
TRAPPC3	0.088783664	5.49E-44
MAP7D1	0.006713556	0.293815843
THRAP3	-0.102441996	4.81E-58
SH3D21	0.046320813	4.26E-13
STK40	0.071750101	2.78E-29
LSM10	-0.020474678	0.001365289
OSCP1	0.042807288	2.13E-11
MRPS15	0.062454475	1.44E-22
CSF3R	0.028054604	1.15E-05
GRIK3	-0.102096034	1.16E-57
ZC3H12A	0.047461589	1.12E-13
MEAF6	-0.058772531	3.65E-20
SNIP1	-0.007569847	0.236536618
DNALI1	-0.005485397	0.391036588
GNL2	-0.024127952	0.000161067
C1orf109	0.025175957	8.24E-05
EPHA10	-0.029617128	3.62E-06
MANEAL	-0.065866752	6.31E-25
YRDC	0.020109819	0.001661884
C1orf122	-0.040772568	1.79E-10
MTF1	-0.006903908	0.280341223
INPP5B	-0.024891659	9.91E-05
SF3A3	-0.045771735	8.01E-13
FHL3	0.096734881	6.34E-52
UTP11L	-0.043845529	6.92E-12
POU3F1	-0.018744925	0.003375065
RRAGC	0.052799596	1.43E-16
RHBDL2	0.044482784	3.43E-12
AKIRIN1	-0.033008452	2.43E-07
NDUFS5	0.043982802	5.95E-12
MACF1	0.128612903	1.09E-90
BMP8A	-0.019024092	0.002929876
PABPC4	0.002840467	0.656930528
HEYL	-0.040275783	2.97E-10
PPIE	-0.060609423	2.40E-21
BMP8B	-0.065203474	1.85E-24
TRIT1	0.002759669	0.666089743
MFSD2A	0.207785413	1.15E-236
CAP1	0.068609973	6.54E-27
PPT1	0.022652073	0.000396382
RLF	0.099648554	5.27E-55
TMCO2	-0.008865068	0.165677464
ZMPSTE24	0.076236781	7.48E-33
COL9A2	-0.151273431	4.13E-125
SMAP2	-0.167631388	1.41E-153
EXO5	-0.068318294	1.07E-26
ZNF684	-0.007027399	0.27182747
RIMS3	-0.071540995	4.03E-29
NFYC	-0.093292259	2.10E-48
CITED4	0.020866259	0.001101849
CTPS1	-0.112651863	6.98E-70
SCMH1	0.001742376	0.785276429
HIVEP3	0.011223355	0.07925715
FOXJ3	-0.021771169	0.000662401
RIMKLA	-0.08919082	2.24E-44
ZMYND12	-0.007350399	0.25040257
PPCS	0.093374492	1.74E-48
CCDC30	-0.013067362	0.041014278
PPIH	-0.157062188	7.79E-135
YBX1	-0.285702351	0
CLDN19	-0.00931062	0.145419964
C1orf50	0.007624065	0.233196144
ERMAP	0.062326719	1.75E-22
ZNF691	-0.027363918	1.87E-05
SLC2A1	0.182855206	7.62E-183
EBNA1BP2	0.008077891	0.206541553
TMEM125	-0.075373429	3.78E-32
C1orf210	-0.013822167	0.0306623
MPL	-0.017141608	0.007349663
ELOVL1	0.059358469	1.54E-20
MED8	0.00906256	0.156450668
SZT2	0.01118252	0.080355559
PTPRF	0.183074058	2.76E-183
KDM4A	0.005782893	0.365858274
ST3GAL3	-0.016585866	0.009496223
IPO13	-0.017065698	0.007614571
DPH2	-0.026465433	3.49E-05
ATP6V0B	-0.139875277	4.48E-107
B4GALT2	-0.014760308	0.02099111
CCDC24	0.051008232	1.45E-15
DMAP1	-0.044628363	2.91E-12
ERI3	-0.151508858	1.69E-125
RNF220	-0.084810572	2.81E-40
TMEM53	0.003256951	0.610556318
C1orf228	-0.022388397	0.000463107
KIF2C	-0.159797713	1.46E-139
RPS8	-0.115901585	6.85E-74
BEST4	0.024000597	0.00017443
PLK3	0.062857882	7.68E-23
BTBD19	0.058023902	1.08E-19
PTCH2	-0.0003558	0.955632458
EIF2B3	-0.034943779	4.61E-08
HECTD3	0.032762342	2.99E-07
UROD	0.107955781	2.70E-64
ZSWIM5	-0.053532581	5.44E-17
MUTYH	-0.053673567	4.51E-17
TOE1	-0.048534525	3.11E-14
TESK2	-0.017046472	0.00768301
CCDC163P	-0.006139929	0.337010612
MMACHC	-0.013446916	0.035488241
PRDX1	-0.229159523	8.66E-289
AKR1A1	0.036875531	8.02E-09
NASP	-0.275634922	0
GPBP1L1	0.035600293	2.57E-08
TMEM69	-0.032110962	5.10E-07
IPP	0.006837914	0.284964409
MAST2	-0.009733157	0.12801504
PIK3R3	-0.124788127	1.91E-85
POMGNT1	0.044410655	3.71E-12
LURAP1	0.015288529	0.016813796
RAD54L	-0.066549108	2.06E-25
LRRC41	0.032068301	5.28E-07
UQCRH	-0.275636618	0
NSUN4	-0.028770962	6.80E-06
FAAH	-0.105052604	5.80E-61
DMBX1	0.006252711	0.328210641
MKNK1	-0.035552088	2.68E-08
MOB3C	0.030601539	1.70E-06
ATPAF1	-0.112669468	6.65E-70
TEX38	-0.014680891	0.02169166
TAL1	-0.002268109	0.722846661
STIL	-0.070087008	5.17E-28
CMPK1	0.02006243	0.001704482
SLC5A9	-0.002515182	0.694104585
SPATA6	-0.061776157	4.09E-22
BEND5	0.003885126	0.543515127
ELAVL4	-0.132847545	1.10E-96
DMRTA2	0.063388005	3.35E-23
FAF1	-0.008526623	0.182432407
CDKN2C	-0.127359293	5.94E-89
RNF11	-0.002634143	0.680418163
TTC39A	0.01921656	0.002654893
EPS15	0.044405161	3.73E-12
OSBPL9	0.010209826	0.110373433
RAB3B	-0.142017268	2.36E-110
TXNDC12	0.059471835	1.31E-20
BTF3L4	-0.125831537	7.35E-87
ZFYVE9	-0.00099576	0.876266692
CC2D1B	0.004191423	0.512209401
ORC1	-0.071155314	7.97E-29
PRPF38A	-0.110901376	9.01E-68
ZCCHC11	-0.059216998	1.90E-20
GPX7	-0.005648765	0.377082327
FAM159A	-0.049696739	7.50E-15
ZYG11B	-0.025390706	7.16E-05
ZYG11A	-0.022070462	0.000557475
ECHDC2	0.117948541	1.79E-76
SCP2	0.055671271	2.99E-18
PODN	0.004522604	0.47944986
CPT2	-0.005213349	0.4149584
C1orf123	-0.026828036	2.72E-05
MAGOH	-0.027705025	1.47E-05
LRP8	-0.026113625	4.43E-05
YIPF1	0.017540115	0.006089952
HSPB11	-0.037328341	5.25E-09
LRRC42	0.024055922	0.000168502
TMEM59	-0.01004119	0.116381191
TCEANC2	-0.043972015	6.02E-12
CYB5RL	-0.035959242	1.86E-08
MRPL37	-0.051873129	4.79E-16
SSBP3	-0.067550215	3.91E-26
ACOT11	-0.005638115	0.377982574
FAM151A	-0.001556055	0.807761241
TTC4	-0.001151421	0.857118143
PARS2	0.011692718	0.067487653
DHCR24	-0.127928245	9.73E-90
USP24	-0.008356038	0.191339195
PRKAA2	-0.009623961	0.132349653
OMA1	-0.007211291	0.259480714
MYSM1	0.05714831	3.77E-19
JUN	0.125808171	7.91E-87
FGGY	-0.006541101	0.3063928
HOOK1	-0.053141075	9.15E-17
CYP2J2	-0.004834383	0.44968503
NFIA	-0.162841356	6.34E-145
TM2D1	0.018892443	0.003132676
INADL	0.046632996	2.97E-13
L1TD1	-0.012555548	0.049606071
USP1	-0.121170493	1.23E-80
DOCK7	0.196190183	1.03E-210
ANGPTL3	0.005928967	0.353874452
ATG4C	0.030398142	1.99E-06
ALG6	-0.000985733	0.877502784
ITGB3BP	-0.005027847	0.431754997
EFCAB7	-0.021476316	0.000783483
PGM1	0.073879018	5.98E-31
ROR1	0.066665574	1.70E-25
CACHD1	0.045029604	1.86E-12
RAVER2	0.018305934	0.004200802
JAK1	0.091266181	2.16E-46
AK4	0.318591996	0
DNAJC6	-0.040154171	3.36E-10
LEPROT	0.120495003	9.38E-80
LEPR	-0.009126686	0.153540077
PDE4B	-0.108259461	1.19E-64
SGIP1	-0.09619687	2.30E-51
WDR78	0.066682481	1.65E-25
MIER1	0.001971737	0.757843419
SLC35D1	0.059907446	6.86E-21
C1orf141	-0.011208027	0.079668017
IL23R	-0.01806881	0.004719388
IL12RB2	-0.017683486	0.005686662
SERBP1	-0.046136989	5.27E-13
GADD45A	0.087497462	9.10E-43
GNG12	0.1132171	1.43E-70
DIRAS3	0.124501543	4.64E-85
WLS	0.215799724	1.48E-255
DEPDC1	-0.132746996	1.54E-96
LRRC40	-0.027898569	1.28E-05
SRSF11	0.01707204	0.007592116
ANKRD13C	0.005639552	0.377860951
HHLA3	0.017834895	0.005287058
CTH	-0.018991947	0.002978258
ZRANB2	0.017792716	0.005395751
NEGR1	-0.089339389	1.61E-44
LRRIQ3	-0.005175567	0.41834776
FPGT	0.043853335	6.86E-12
CRYZ	0.011748808	0.066182732
TYW3	-0.024541539	0.000124013
SLC44A5	-0.087128953	2.02E-42
ACADM	-0.071441127	4.81E-29
RABGGTB	0.014600612	0.022420406
ST6GALNAC5	0.026569344	3.25E-05
PIGK	-0.012023596	0.060086785
ZZZ3	-0.008258395	0.196579314
USP33	0.005248737	0.411798572
FAM73A	0.084135034	1.15E-39
NEXN	0.224701276	1.87E-277
FUBP1	-0.213203448	2.37E-249
DNAJB4	0.079923636	6.00E-36
GIPC2	0.003797892	0.552602153
PTGFR	0.003910818	0.540853074
IFI44L	0.15013482	3.04E-123
IFI44	-0.025058708	8.89E-05
TTLL7	0.076491802	4.62E-33
PRKACB	-0.100161991	1.48E-55
SAMD13	-0.044172909	4.83E-12
RPF1	-0.032830946	2.82E-07
GNG5	0.183836059	8.01E-185
CTBS	0.089737081	6.66E-45
SSX2IP	0.078326101	1.37E-34
MCOLN2	-0.064581664	5.04E-24
WDR63	0.037759384	3.50E-09
MCOLN3	0.035980871	1.82E-08
SYDE2	0.014053648	0.027975556
C1orf52	0.054040858	2.76E-17
BCL10	0.03592679	1.91E-08
DDAH1	-0.05183614	5.02E-16
CYR61	0.303536241	0
ZNHIT6	-0.028342369	9.31E-06
COL24A1	0.010590379	0.097716234
ODF2L	0.08073077	1.20E-36
SH3GLB1	0.12582474	7.51E-87
15-Sep	0.169316894	1.10E-156
HS2ST1	0.115275262	4.14E-73
LMO4	0.096657834	7.63E-52
PKN2	0.055905657	2.16E-18
GTF2B	-0.034657197	5.93E-08
CCBL2	0.022250952	0.000501909
RBMXL1	-0.039113942	9.45E-10
GBP3	0.200368745	7.01E-220
GBP1	0.377846182	0
GBP2	0.399080786	0
GBP4	0.023021109	0.000317962
GBP5	0.104092069	7.01E-60
GBP6	-0.001783409	0.780347842
LRRC8B	-0.007804434	0.222324268
LRRC8C	0.015483128	0.01546985
LRRC8D	-0.033476453	1.64E-07
ZNF326	-0.028576225	7.85E-06
ZNF644	0.053250505	7.91E-17
TGFBR3	-0.007598034	0.234795771
BRDT	-0.013601306	0.03342941
EPHX4	-0.047996294	5.94E-14
BTBD8	-0.045959182	6.47E-13
KIAA1107	-0.109605641	3.13E-66
GLMN	0.017591183	0.005943442
RPAP2	-0.037590057	4.11E-09
EVI5	0.115903525	6.82E-74
RPL5	-0.149786973	1.12E-122
FAM69A	-0.02867879	7.28E-06
MTF2	-0.116752304	5.86E-75
TMED5	0.150494773	7.84E-124
CCDC18	-0.07866838	7.05E-35
DR1	-0.032618189	3.37E-07
FNBP1L	0.020020808	0.001742724
BCAR3	0.038058549	2.63E-09
DNTTIP2	0.014565971	0.022741383
GCLM	0.1071099	2.58E-63
ABCA4	0.026036527	4.66E-05
ARHGAP29	0.357829735	0
ABCD3	0.028601541	7.70E-06
F3	0.420941225	0
SLC44A3	0.151651172	9.83E-126
CNN3	0.494192476	0
ALG14	0.104093308	6.99E-60
TMEM56	-0.004812183	0.451769201
RWDD3	0.014329013	0.025045938
PTBP2	-0.138795907	1.92E-105
DPYD	0.319642116	0
SNX7	0.084302168	8.15E-40
PALMD	0.210927984	5.57E-244
FRRS1	0.0186628	0.003517289
AGL	0.013107677	0.040394662
SLC35A3	0.05013197	4.37E-15
SASS6	-0.053183889	8.64E-17
TRMT13	0.011566654	0.070497877
LRRC39	-0.002061147	0.7472294
DBT	-0.000908842	0.886991115
RTCA	0.044782653	2.45E-12
CDC14A	-0.038417671	1.86E-09
VCAM1	0.327788651	0
EXTL2	-0.005969735	0.350574655
SLC30A7	0.047118841	1.68E-13
DPH5	-0.08793309	3.53E-43
S1PR1	0.10591567	6.06E-62
COL11A1	-0.141913406	3.42E-110
RNPC3	0.006701225	0.294703432
AMY2B	0.002797534	0.661791081
PRMT6	-0.031525187	8.19E-07
NTNG1	-0.031416076	8.94E-07
VAV3	0.001419936	0.82429
SLC25A24	-0.017549555	0.006062627
FAM102B	-0.022399736	0.000460034
PRPF38B	-0.02433761	0.000141146
FNDC7	-0.007314136	0.252747397
STXBP3	0.083386736	5.45E-39
AKNAD1	0.0180981	0.004652338
GPSM2	-0.047227639	1.48E-13
CLCC1	-0.020746273	0.001177097
WDR47	0.011526695	0.071474706
TAF13	0.089801102	5.78E-45
TMEM167B	0.039344429	7.53E-10
SCARNA2	-0.013620046	0.033186607
KIAA1324	-0.019142195	0.002758216
SARS	0.008993218	0.159644881
CELSR2	-0.015935722	0.012703596
PSRC1	0.169270556	1.34E-156
MYBPHL	-0.019995247	0.001766597
SORT1	0.028089371	1.12E-05
PSMA5	-0.079069436	3.22E-35
SYPL2	-0.004289033	0.502434349
ATXN7L2	-0.011479419	0.072644725
CYB561D1	0.015644782	0.014426265
GNAI3	0.076260229	7.15E-33
GNAT2	-0.005088597	0.426211351
AMPD2	0.065679828	8.56E-25
GSTM4	0.034377415	7.57E-08
GSTM2	0.014051462	0.027999938
GSTM1	-0.020346602	0.001463338
GSTM5	-0.016349364	0.010568105
GSTM3	-0.093402431	1.63E-48
CSF1	0.276972079	0
AHCYL1	0.217956537	9.01E-261
STRIP1	-0.039467059	6.67E-10
ALX3	0.005178284	0.418103539
RBM15	-0.025334949	7.43E-05
SLC16A4	0.056352148	1.16E-18
LAMTOR5	-0.007824629	0.221129921
CD53	-0.083561306	3.80E-39
LRIF1	0.033128134	2.20E-07
DRAM2	-0.019739603	0.002022458
CEPT1	0.002016903	0.752475822
DENND2D	-0.014068864	0.027806276
CHI3L2	0.37804957	0
PIFO	0.107466727	9.97E-64
OVGP1	0.02229888	0.000488047
WDR77	-0.0644734	5.99E-24
ATP5F1	-0.035383134	3.12E-08
C1orf162	0.062360031	1.66E-22
ADORA3	0.02718213	2.13E-05
RAP1A	0.076458186	4.92E-33
FAM212B	-0.044455159	3.53E-12
DDX20	0.001177136	0.853962663
CTTNBP2NL	0.091269172	2.15E-46
WNT2B	0.008135499	0.203323
ST7L	-0.006372018	0.319065254
CAPZA1	0.08047388	2.01E-36
MOV10	0.052394826	2.44E-16
RHOC	0.095430601	1.42E-50
PPM1J	0.022473212	0.000440578
FAM19A3	-0.010639489	0.096170936
SLC16A1	0.275142763	0
LRIG2	-0.001149425	0.857363255
MAGI3	0.02964293	3.55E-06
PHTF1	-0.035919247	1.93E-08
RSBN1	-0.053783944	3.89E-17
BCL2L15	-0.023012284	0.000319654
AP4B1	-0.033134237	2.19E-07
DCLRE1B	0.003327009	0.602900211
HIPK1	0.041829995	6.00E-11
OLFML3	0.05578992	2.54E-18
SYT6	-0.136088847	2.08E-101
TRIM33	-0.006794642	0.288023712
BCAS2	-0.003137585	0.623699128
DENND2C	-0.011251936	0.078495648
AMPD1	-0.009919691	0.120866694
NRAS	0.026869963	2.64E-05
CSDE1	-0.017051485	0.007665111
SIKE1	-0.002119206	0.74036255
TSPAN2	0.023457844	0.000243952
VANGL1	-0.036703341	9.41E-09
SLC22A15	-0.05226683	2.88E-16
MAB21L3	-0.027939425	1.24E-05
ATP1A1	0.137231387	4.22E-103
CD58	0.097281886	1.70E-52
IGSF3	-0.008761285	0.170687455
PTGFRN	0.124837819	1.63E-85
CD101	0.007320447	0.252338227
TTF2	-0.018080413	0.004692724
TRIM45	-0.003785145	0.553936121
MAN1A2	-0.045588161	9.88E-13
FAM46C	-0.008784549	0.169554668
GDAP2	-0.015201936	0.017444068
WDR3	-0.000930539	0.88431198
SPAG17	0.033203307	2.07E-07
TBX15	0.034751315	5.46E-08
WARS2	0.029576271	3.73E-06
ZNF697	-0.00954344	0.135618193
PHGDH	-0.153189566	2.75E-128
NOTCH2	0.111223276	3.71E-68
LINC00623	-0.003621669	0.57118327
FCGR1B	0.031266325	1.01E-06
FAM72B	-0.071588931	3.70E-29
NBPF15	0.052945492	1.18E-16
SRGAP2B	-0.024645436	0.000116058
GPR89A	-0.009029351	0.157974302
PDZK1	0.020185192	0.001596144
CD160	-0.003514701	0.582605199
RNF115	0.042757805	2.25E-11
POLR3C	0.012515175	0.050343777
NUDT17	-0.000646741	0.919448372
PIAS3	0.065919861	5.79E-25
ANKRD35	0.121618355	3.18E-81
ITGA10	0.021129826	0.000951911
PEX11B	0.045135974	1.65E-12
RBM8A	-0.045338694	1.31E-12
LIX1L	0.016562716	0.009596689
ANKRD34A	-0.013908529	0.029635059
POLR3GL	-0.031447065	8.72E-07
TXNIP	0.029920148	2.87E-06
NBPF10	0.062792481	8.50E-23
NOTCH2NL	0.063913823	1.46E-23
PRKAB2	0.12210141	7.35E-82
FMO5	-0.047501096	1.07E-13
CHD1L	0.08700969	2.61E-42
BCL9	0.02314728	0.000294665
ACP6	0.048572181	2.97E-14
GJA8	-0.002196471	0.731256184
GPR89B	-0.020241069	0.001548962
NBPF11	0.035686606	2.38E-08
NBPF14	0.126339108	1.49E-87
PDE4DIP	0.11170255	9.84E-69
NBPF9	0.010309111	0.106952572
FCGR1A	0.041602538	7.61E-11
HIST2H2BF	-0.00364955	0.568223759
HIST2H3D	-0.020601949	0.00127389
HIST2H2BE	-0.096923184	4.04E-52
HIST2H2AC	-0.094620701	9.54E-50
BOLA1	-0.074194593	3.36E-31
SV2A	-0.062912551	7.05E-23
SF3B4	-0.047442036	1.15E-13
MTMR11	0.158331081	5.12E-137
OTUD7B	0.089603813	8.96E-45
VPS45	-0.03936834	7.35E-10
PLEKHO1	-0.031599316	7.72E-07
ANP32E	-0.063830181	1.67E-23
CA14	-0.045351776	1.29E-12
APH1A	0.009880178	0.122354224
C1orf54	0.22609841	5.59E-281
MRPS21	-0.107657033	6.00E-64
PRPF3	-0.03046341	1.89E-06
RPRD2	-0.0504662	2.87E-15
TARS2	-0.033030189	2.39E-07
ECM1	0.073875296	6.03E-31
ADAMTSL4	0.075194278	5.28E-32
MCL1	0.106076415	3.97E-62
ENSA	-0.011173902	0.080588933
GOLPH3L	-0.001922815	0.763670564
CTSS	0.060753001	1.93E-21
CTSK	0.120051252	3.54E-79
ARNT	0.024962932	9.46E-05
SETDB1	-0.030523052	1.81E-06
CERS2	0.040917244	1.55E-10
ANXA9	-0.00436882	0.494518002
FAM63A	-0.073829345	6.55E-31
PRUNE	-0.010023264	0.117034613
BNIPL	-0.01561559	0.014609992
C1orf56	-0.059641922	1.02E-20
CDC42SE1	-0.110811525	1.15E-67
MLLT11	-0.260684986	0
GABPB2	-0.046567081	3.21E-13
SEMA6C	-0.029182025	5.02E-06
TNFAIP8L2	-0.001408559	0.825675173
SCNM1	-0.032470138	3.80E-07
LYSMD1	-0.032752567	3.01E-07
TMOD4	0.024280656	0.000146315
VPS72	-0.070898801	1.25E-28
PIP5K1A	0.048544049	3.07E-14
PSMD4	-0.147306406	1.15E-118
ZNF687	-0.029777155	3.21E-06
PI4KB	-0.015375923	0.016198054
RFX5	-0.050419019	3.05E-15
SELENBP1	-0.008028257	0.209344063
PSMB4	-0.052185684	3.20E-16
POGZ	-0.055712712	2.82E-18
CGN	0.003316733	0.604020469
TUFT1	-0.024860019	0.000101125
SNX27	-0.013346253	0.036888085
MRPL9	-0.014837001	0.020333385
OAZ3	-0.00847682	0.185000414
TDRKH	-0.106320937	2.08E-62
THEM4	-0.170305364	1.60E-158
S100A10	0.515060832	0
S100A11	0.463447764	0
S100A7	0.002372267	0.710679398
S100A6	0.45694378	0
S100A5	0.00564576	0.377336176
S100A4	0.322534004	0
S100A3	0.271362826	0
S100A2	0.106860376	5.00E-63
S100A16	0.431272914	0
S100A14	-0.012984824	0.042307996
S100A13	0.202588318	7.79E-225
CHTOP	-0.151999141	2.61E-126
SNAPIN	-0.052360441	2.55E-16
ILF2	-0.19044324	1.91E-198
NPR1	0.015156813	0.017780636
INTS3	0.054763121	1.04E-17
SLC27A3	0.043539227	9.67E-12
GATAD2B	-0.086418548	9.29E-42
DENND4B	0.016892261	0.008252201
CRTC2	-0.020731512	0.001186676
SLC39A1	0.120287828	1.74E-79
CREB3L4	-0.083540378	3.97E-39
JTB	-0.151082966	8.49E-125
RAB13	0.200555648	2.70E-220
RPS27	-0.154651376	9.72E-131
NUP210L	-0.018392133	0.004025484
TPM3	0.066405903	2.61E-25
C1orf189	-0.006289362	0.32538324
C1orf43	-0.039703932	5.27E-10
UBAP2L	-0.070926563	1.19E-28
HAX1	-0.113188547	1.55E-70
ATP8B2	0.013445707	0.035504778
IL6R	0.073082261	2.55E-30
SHE	0.019492248	0.002301973
UBE2Q1	0.026007526	4.75E-05
ADAR	0.016729812	0.008892328
KCNN3	0.179791735	9.74E-177
PMVK	-0.0457135	8.56E-13
PBXIP1	0.069065574	3.01E-27
PYGO2	-0.012816141	0.045059542
SHC1	0.19178911	2.78E-201
CKS1B	-0.121199796	1.13E-80
FLAD1	-0.097905949	3.76E-53
ZBTB7B	0.049326765	1.18E-14
DCST2	0.0018891	0.767694205
ADAM15	0.024591371	0.000120135
EFNA1	-0.031367098	9.30E-07
SLC50A1	-0.015254168	0.017061461
DPM3	-0.06830674	1.09E-26
KRTCAP2	0.052272914	2.85E-16
TRIM46	-0.01768534	0.00568161
MUC1	0.112590837	8.28E-70
THBS3	0.100191847	1.37E-55
MTX1	0.025473852	6.78E-05
GBA	-0.01770071	0.00563987
FAM189B	0.013654705	0.032741517
SCAMP3	-0.046850418	2.30E-13
CLK2	-0.003643554	0.568859548
HCN3	-0.034877305	4.89E-08
FDPS	-0.187091089	1.81E-191
RUSC1	-0.002915468	0.648474304
ASH1L	0.024003041	0.000174164
MSTO1	-0.007314561	0.252719859
YY1AP1	-0.023606231	0.000222726
DAP3	-0.005285948	0.408491453
GON4L	-0.036056715	1.70E-08
SYT11	-0.187118428	1.59E-191
RIT1	0.055752857	2.67E-18
KIAA0907	-0.011494796	0.072262462
ARHGEF2	-0.059721952	9.03E-21
SSR2	-0.092118993	3.12E-47
UBQLN4	-0.018405796	0.003998313
LAMTOR2	-0.005716282	0.371406085
LMNA	0.107394126	1.21E-63
SEMA4A	-0.073426117	1.37E-30
SLC25A44	-0.056432353	1.04E-18
PMF1	-0.104854474	9.72E-61
BGLAP	0.003979002	0.533820005
PAQR6	-0.047830796	7.24E-14
SMG5	0.005889041	0.357125096
TMEM79	-0.017755689	0.005492822
VHLL	-0.007866386	0.218675134
CCT3	-0.19302755	6.50E-204
TSACC	-0.009885353	0.12215858
RHBG	-0.015541377	0.0150864
MEF2D	-0.004360665	0.495324091
IQGAP3	-0.068661212	5.99E-27
APOA1BP	-0.099685135	4.82E-55
GPATCH4	-0.013155067	0.039676464
HAPLN2	-0.178060105	2.46E-173
BCAN	-0.370863867	0
NES	-0.039963643	4.07E-10
CRABP2	0.015562663	0.014948373
ISG20L2	-0.039285485	7.98E-10
RRNAD1	0.005038323	0.430796024
MRPL24	-0.084591783	4.45E-40
HDGF	-0.046171591	5.06E-13
PRCC	-0.020990802	0.001028468
ARHGEF11	-0.095883032	4.85E-51
ETV3	-0.012870367	0.044159005
KIRREL	0.050681281	2.19E-15
CD1D	-0.021686832	0.000695127
CD1A	0.012700716	0.047028066
MNDA	0.079174933	2.62E-35
IFI16	-0.131933252	2.26E-95
OR10J3	-0.002992138	0.639876614
DUSP23	-0.091999715	4.09E-47
SLAMF8	0.022395316	0.000461229
TAGLN2	0.026996202	2.42E-05
SLAMF9	0.043826047	7.07E-12
PIGM	-0.120458841	1.05E-79
KCNJ10	-0.152475772	4.24E-127
IGSF8	0.005415232	0.397124767
ATP1A2	-0.016080475	0.011916377
ATP1A4	-0.002035203	0.750304427
PEA15	0.058613108	4.60E-20
DCAF8	-0.006095846	0.340491159
PEX19	-0.020736403	0.001183494
COPA	-0.009269141	0.147221763
NCSTN	0.018341753	0.004127126
NHLH1	-0.064503721	5.71E-24
VANGL2	-0.082459692	3.66E-38
SLAMF6	-0.06650491	2.22E-25
CD84	-0.032899107	2.67E-07
SLAMF7	-0.041260655	1.09E-10
F11R	0.011424399	0.074026068
TSTD1	0.048008016	5.86E-14
USF1	0.008950046	0.161658319
PVRL4	0.006350671	0.32068924
KLHDC9	0.001217607	0.849001132
PFDN2	-0.166559651	1.28E-151
NIT1	-0.005866328	0.358982653
DEDD	-0.030572842	1.74E-06
UFC1	-0.17912926	1.97E-175
USP21	-0.015132348	0.017965491
PPOX	-0.051190705	1.15E-15
B4GALT3	-0.099621621	5.63E-55
ADAMTS4	-0.025181902	8.21E-05
NDUFS2	-0.036695	9.48E-09
FCER1G	0.073328035	1.63E-30
TOMM40L	-0.010626672	0.096572346
SDHC	-0.065760493	7.51E-25
FCGR2A	0.067562333	3.83E-26
HSPA6	-0.114333911	6.08E-72
FCGR3A	0.064394871	6.80E-24
FCGR2B	0.030786375	1.47E-06
DUSP12	-0.021300568	0.000865115
ATF6	0.024728056	0.000110078
NOS1AP	-0.03351367	1.59E-07
C1orf226	0.05422823	2.14E-17
SH2D1B	-0.001239828	0.846279465
UHMK1	0.093254318	2.30E-48
UAP1	0.145327897	1.61E-115
DDR2	0.265559586	0
HSD17B7	-0.033357214	1.81E-07
RGS4	0.03592078	1.92E-08
RGS5	0.003895865	0.542401669
PBX1	-0.082865214	1.60E-38
MGST3	0.023624581	0.000220225
ALDH9A1	0.023520383	0.000234784
TMCO1	0.015357042	0.016329375
UCK2	-0.064187956	9.45E-24
FAM78B	0.111154743	4.48E-68
POGK	-0.085286017	1.03E-40
TADA1	-0.025750458	5.65E-05
ILDR2	-0.17828783	8.83E-174
POU2F1	-0.069152279	2.59E-27
CREG1	-0.020115837	0.001656545
RCSD1	-0.116349499	1.88E-74
MPZL1	-0.068796783	4.76E-27
MPC2	-0.059520563	1.22E-20
DCAF6	0.096720916	6.56E-52
GPR161	-0.027985155	1.20E-05
TIPRL	-0.039309214	7.80E-10
SFT2D2	0.018874082	0.003161956
TBX19	0.019316847	0.002521156
LINC00626	-0.006744249	0.291614284
ATP1B1	-0.174945163	2.66E-167
NME7	0.015867782	0.013088705
BLZF1	0.014871876	0.020040289
SLC19A2	0.020486643	0.001356446
F5	-0.052644777	1.76E-16
C1orf112	-0.046800143	2.44E-13
SELL	-0.073229577	1.95E-30
METTL18	-0.013674886	0.032484709
SCYL3	-0.016005898	0.012316382
KIFAP3	-0.057681097	1.77E-19
GORAB	0.059369059	1.52E-20
PRRX1	0.299825722	0
FMO4	0.039965497	4.06E-10
PRRC2C	-0.090908277	4.85E-46
VAMP4	0.074459419	2.06E-31
METTL13	0.005965649	0.350904533
DNM3	-0.232908569	1.64E-298
DNM3OS	0.012191668	0.05659315
PIGC	0.016126465	0.011675481
SUCO	0.027478365	1.73E-05
TNFSF4	0.012311925	0.054198557
PRDX6	0.118542162	3.12E-77
ANKRD45	-0.027785841	1.39E-05
KLHL20	-0.003250955	0.611213585
CENPL	-0.121398649	6.18E-81
DARS2	-0.02275166	0.000373605
ZBTB37	-0.017441505	0.0063821
RC3H1	-0.08120456	4.66E-37
RABGAP1L	-0.063642347	2.24E-23
CACYBP	-0.187810127	5.91E-193
MRPS14	0.029565859	3.76E-06
KIAA0040	0.053941783	3.15E-17
RFWD2	-0.06721117	6.88E-26
ASTN1	-0.084709724	3.47E-40
RASAL2	0.027219873	2.07E-05
C1orf220	-0.032992104	2.47E-07
RALGPS2	-0.09483563	5.76E-50
ANGPTL1	0.117849872	2.38E-76
FAM20B	-0.034286559	8.19E-08
TOR3A	-0.015227728	0.017254213
ABL2	0.069605959	1.19E-27
SOAT1	0.091539976	1.16E-46
AXDND1	0.017379333	0.006572714
TOR1AIP2	-0.00150638	0.81378371
TOR1AIP1	0.007632922	0.232653606
CEP350	-0.028849367	6.42E-06
QSOX1	0.005439375	0.395023497
ACBD6	-0.082821372	1.75E-38
XPR1	0.050645641	2.29E-15
KIAA1614	0.00161702	0.800385702
STX6	-0.032522674	3.64E-07
MR1	0.045757705	8.14E-13
IER5	-0.010998793	0.085451465
CACNA1E	-0.099753157	4.07E-55
GLUL	0.465999797	0
RNASEL	0.001080903	0.865783143
RGS16	-0.150935548	1.48E-124
NPL	0.007330037	0.251717339
DHX9	-0.115790436	9.44E-74
LAMC1	0.195535847	2.69E-209
LAMC2	0.025699491	5.84E-05
NMNAT2	-0.056809178	6.10E-19
SMG7	0.020981975	0.001033516
NCF2	0.03737155	5.04E-09
ARPC5	0.226072787	6.49E-281
RGL1	0.044966625	1.99E-12
APOBEC4	-0.002987029	0.640448014
TSEN15	-0.093711332	7.97E-49
C1orf21	-0.072053978	1.62E-29
EDEM3	0.077581636	5.77E-34
FAM129A	0.248354312	0
RNF2	-0.068422514	8.98E-27
TRMT1L	-0.010199383	0.110738209
SWT1	0.019349082	0.002479496
IVNS1ABP	0.006454893	0.312811646
PRG4	0.009193932	0.150532306
TPR	-0.06520582	1.85E-24
C1orf27	-0.000327939	0.959103423
OCLM	0.000179127	0.977654594
PDC	0.004365597	0.494836441
PTGS2	0.153185549	2.79E-128
PLA2G4A	0.010275877	0.108088155
RGS1	0.086610937	6.15E-42
RGS2	0.088252133	1.76E-43
UCHL5	-0.05208529	3.64E-16
TROVE2	-0.02357811	0.00022661
GLRX2	-0.019623442	0.002149597
CDC73	0.061226025	9.45E-22
B3GALT2	-0.152589068	2.75E-127
KCNT2	-0.098559556	7.66E-54
CFH	0.035814458	2.12E-08
ASPM	-0.243344083	0
ZBTB41	0.036626357	1.01E-08
CRB1	-0.093477129	1.37E-48
DENND1B	0.002193176	0.731643794
C1orf53	0.042303789	3.64E-11
NEK7	-0.004901614	0.443406784
PTPRC	-0.061170563	1.03E-21
NR5A2	0.017502431	0.006200145
ZNF281	-0.001356853	0.831977103
KIF14	-0.125752832	9.41E-87
DDX59	0.031338391	9.51E-07
CAMSAP2	-0.018388423	0.004032892
C1orf106	-0.107174846	2.17E-63
KIF21B	-0.083517509	4.16E-39
TMEM9	0.027885021	1.29E-05
TNNI1	-0.055339773	4.72E-18
PHLDA3	0.177637972	1.64E-172
CSRP1	0.224524776	5.21E-277
NAV1	0.002485043	0.697588185
IPO9	-0.045571524	1.01E-12
SHISA4	-0.222279055	2.13E-271
LMOD1	0.094220066	2.44E-49
TIMM17A	-0.045229992	1.48E-12
RNPEP	-0.098261204	1.59E-53
ELF3	0.019286243	0.002561299
GPR37L1	-0.014043791	0.028085674
ARL8A	-0.112892145	3.56E-70
UBE2T	-0.260050829	0
PPP1R12B	-0.062216365	2.08E-22
SYT2	-0.022166575	0.000527209
KDM5B	-0.010412054	0.103494945
RABIF	-0.056429995	1.04E-18
KLHL12	-0.000560698	0.930135419
ADIPOR1	-0.012146151	0.057522169
CYB5R1	0.014719947	0.02134464
TMEM183A	-0.07240986	8.57E-30
PPFIA4	0.060236102	4.20E-21
ADORA1	0.052272289	2.86E-16
MYBPH	0.042956164	1.82E-11
CHI3L1	0.592806306	0
BTG2	-0.024636855	0.000116696
FMOD	0.133988613	2.47E-98
ATP2B4	0.174989149	2.19E-167
ZC3H11A	-0.000990372	0.876930867
ZBED6	0.075843052	1.57E-32
SNRPE	-0.234068298	1.48E-301
SOX13	-0.030248157	2.24E-06
ETNK2	-0.042598851	2.66E-11
REN	-0.008736191	0.171915679
GOLT1A	0.001792256	0.779286409
PLEKHA6	-0.036796543	8.63E-09
PPP1R15B	-0.031339376	9.50E-07
PIK3C2B	-0.0602231	4.28E-21
MDM4	-0.037408229	4.87E-09
NFASC	0.07880904	5.36E-35
CNTN2	-0.118516417	3.36E-77
TMEM81	-0.00474978	0.457656697
RBBP5	-0.029619259	3.61E-06
DSTYK	-0.012578323	0.049193947
TMCC2	-0.073156899	2.23E-30
NUAK2	0.034193638	8.88E-08
KLHDC8A	-0.022539341	0.000423728
LEMD1	-0.014987765	0.019092661
CDK18	-0.017766245	0.005464989
MFSD4	-0.013075512	0.040888371
ELK4	0.010793146	0.091461889
SLC45A3	-0.015702333	0.014070009
NUCKS1	-0.120458171	1.05E-79
SLC41A1	-0.025157547	8.34E-05
SRGAP2	-0.077061228	1.56E-33
IKBKE	0.014507953	0.023287914
RASSF5	0.012205592	0.056311453
EIF2D	0.035624635	2.51E-08
DYRK3	0.090528039	1.14E-45
MAPKAPK2	0.090748529	6.95E-46
PIGR	-0.018397344	0.004015103
C1orf116	-0.009146119	0.152666193
PFKFB2	-0.035588301	2.60E-08
YOD1	0.017570389	0.006002712
CD55	-0.084199454	1.01E-39
CR1	-0.000170475	0.978733689
CD46	0.047816421	7.37E-14
CD34	0.084635651	4.06E-40
PLXNA2	0.038693917	1.42E-09
LAMB3	0.038934562	1.13E-09
G0S2	0.030787321	1.47E-06
TRAF3IP3	-0.016399934	0.010330267
C1orf74	-0.01709752	0.007502496
IRF6	-0.001373587	0.82993635
DIEXF	0.016853503	0.008401062
SYT14	-0.064507505	5.68E-24
SERTAD4	-0.079024534	3.52E-35
HHAT	0.011803852	0.064922422
KCNH1	0.00300267	0.638699214
RCOR3	0.011623751	0.069121122
TRAF5	0.038971775	1.09E-09
LINC00467	-0.12280891	8.51E-83
RD3	-0.019861337	0.001896655
SLC30A1	0.051707052	5.93E-16
NEK2	-0.141103602	6.00E-109
LPGAT1	-0.046883659	2.22E-13
INTS7	-0.050276063	3.65E-15
DTL	-0.15266233	2.08E-127
PPP2R5A	-0.019380564	0.002439417
TMEM206	-0.119617067	1.29E-78
NENF	-0.19707441	1.23E-212
ATF3	0.163977351	5.94E-147
FAM71A	0.033436296	1.70E-07
BATF3	0.052818831	1.40E-16
NSL1	-0.016424408	0.010216878
TATDN3	-0.058587587	4.77E-20
FLVCR1	-0.077487842	6.91E-34
VASH2	-0.050334237	3.39E-15
ANGEL2	-0.049893308	5.88E-15
RPS6KC1	-0.047770496	7.78E-14
PROX1	-0.193409319	9.97E-205
SMYD2	-0.001289537	0.840197742
PTPN14	0.066369768	2.77E-25
CENPF	-0.295001184	0
KCTD3	0.001090261	0.864632349
ESRRG	-0.015211138	0.017376123
GPATCH2	-0.101169512	1.19E-56
SPATA17	0.009826458	0.124399508
RRP15	-0.125670835	1.22E-86
TGFB2	0.175320967	5.05E-168
LYPLAL1	-0.071545206	4.00E-29
EPRS	-0.107592766	7.12E-64
BPNT1	-0.135230779	3.81E-100
IARS2	-0.093668557	8.80E-49
RAB3GAP2	0.036576456	1.06E-08
MARK1	-0.082032967	8.73E-38
C1orf115	0.002212847	0.729330981
2-Mar	0.042830096	2.08E-11
1-Mar	-0.028602865	7.70E-06
HLX	0.057114255	3.96E-19
C1orf140	-0.006284086	0.325789255
DUSP10	-0.062486752	1.37E-22
TAF1A	-0.031929968	5.91E-07
MIA3	-0.065733324	7.85E-25
AIDA	0.006483441	0.310676255
BROX	-0.04545348	1.15E-12
DISP1	-0.02357332	0.000227278
TLR5	-0.000598963	0.925381027
SUSD4	-0.138355525	8.82E-105
CAPN8	0.004051399	0.526403322
CAPN2	0.131400182	1.30E-94
TP53BP2	-0.053851536	3.56E-17
FBXO28	-0.039383635	7.24E-10
DEGS1	0.005906546	0.355697555
NVL	-0.077969399	2.74E-34
CNIH4	-0.03393194	1.11E-07
WDR26	-0.015890241	0.012960268
CNIH3	0.083366434	5.69E-39
DNAH14	-0.170597552	4.55E-159
LBR	-0.151021051	1.07E-124
ENAH	-0.034609983	6.18E-08
SRP9	-0.11623508	2.62E-74
EPHX1	0.033529019	1.57E-07
TMEM63A	0.005222583	0.414132547
PYCR2	-0.068246708	1.21E-26
SDE2	-0.024734461	0.000109626
H3F3A	-0.442430775	0
ACBD3	-0.119550228	1.57E-78
LIN9	-0.063410343	3.23E-23
PARP1	-0.219505025	1.49E-264
ITPKB	0.06613766	4.05E-25
PSEN2	-0.001896284	0.76683628
ADCK3	2.23E-05	0.997214276
CDC42BPA	-0.075687619	2.10E-32
ZNF678	-0.052571093	1.93E-16
SNAP47	-0.096639825	7.97E-52
JMJD4	-0.047438382	1.15E-13
ARF1	-0.189772082	4.88E-197
C1orf35	-0.083192016	8.15E-39
MRPL55	-0.117887629	2.13E-76
GUK1	-0.119994533	4.19E-79
GJC2	-0.020164627	0.001613839
IBA57	-0.045393359	1.23E-12
C1orf145	-0.021272142	0.000879036
OBSCN	-0.036536722	1.10E-08
TRIM11	-0.062388304	1.59E-22
TRIM17	0.012776736	0.045723617
RNF187	0.00504369	0.430305181
RHOU	-0.003416096	0.59322756
RAB4A	-0.213823315	7.98E-251
SPHAR	-0.02036205	0.001451177
CCSAP	-0.279117011	0
NUP133	-0.040578375	2.19E-10
ABCB10	0.009697166	0.12943135
TAF5L	-0.069760165	9.10E-28
URB2	-0.03131518	9.69E-07
GALNT2	0.168913026	6.15E-156
PGBD5	-0.052661889	1.72E-16
COG2	-0.152362391	6.54E-127
AGT	0.037412062	4.86E-09
C1orf198	-0.110113715	7.83E-67
TTC13	-0.074375903	2.40E-31
ARV1	-0.067406592	4.97E-26
FAM89A	-0.382250517	0
C1orf131	-0.112165297	2.72E-69
GNPAT	-0.113151369	1.72E-70
EXOC8	-0.023797005	0.000197978
SPRTN	-0.107749844	4.68E-64
EGLN1	-0.007351039	0.25036132
TSNAX	-0.093542047	1.18E-48
DISC1	-0.089317823	1.69E-44
SIPA1L2	0.01195786	0.061500999
NTPCR	-0.120062003	3.43E-79
PCNXL2	-0.055050885	7.02E-18
COA6	-0.069480839	1.47E-27
TARBP1	-0.076356124	5.97E-33
IRF2BP2	-0.066558101	2.03E-25
TOMM20	-0.16574982	3.80E-150
RBM34	-0.058082227	9.92E-20
ARID4B	-0.186218568	1.12E-189
GGPS1	-0.056964762	4.89E-19
TBCE	-0.029906005	2.91E-06
B3GALNT2	-0.049300575	1.22E-14
GNG4	-0.285989315	0
LYST	0.069411251	1.66E-27
NID1	0.032149734	4.94E-07
GPR137B	0.008360513	0.191101514
LGALS8	-0.055917407	2.12E-18
HEATR1	-0.014772729	0.020883349
ACTN2	0.002794897	0.662090068
MTR	-0.003042017	0.634308887
RYR2	-0.00685572	0.283712015
CHRM3	-0.112237768	2.22E-69
FMN2	0.038945726	1.11E-09
FH	-0.109040633	1.45E-65
OPN3	-0.025346885	7.37E-05
CHML	-0.080958296	7.63E-37
EXO1	-0.102819758	1.84E-58
MAP1LC3C	0.001738542	0.785737368
PLD5	-0.032301364	4.37E-07
CEP170	-0.139746664	7.02E-107
SDCCAG8	-0.083634314	3.27E-39
AKT3	-0.135549013	1.30E-100
ADSS	-0.164379104	1.13E-147
C1orf101	0.020906889	0.001077394
DESI2	-0.111461679	1.92E-68
COX20	-0.212716589	3.39E-248
HNRNPU	-0.149430873	4.27E-122
EFCAB2	-0.085658387	4.69E-41
KIF26B	-0.009094246	0.155007275
SMYD3	0.003109187	0.626843758
TFB2M	-0.027001731	2.41E-05
CNST	-0.029561172	3.78E-06
SCCPDH	-0.008999929	0.15933359
AHCTF1	0.041533537	8.18E-11
ZNF670	-0.031918034	5.97E-07
ZNF669	-0.062627102	1.10E-22
C1orf229	-0.014867616	0.020075897
ZNF124	-0.039028213	1.03E-09
NLRP3	-0.010691589	0.094552971
TRIM58	-0.072177884	1.30E-29
OR2T11	-0.000163889	0.97955505
SH3BP5L	-0.022813613	0.000360059
ZNF672	-0.053412339	6.39E-17
ZNF692	0.005741783	0.369276072
PGBD2	-0.015799387	0.013486778
SH3YL1	0.04857648	2.96E-14
ACP1	-0.087732553	5.46E-43
TMEM18	-0.052936853	1.20E-16
TPO	-0.010982473	0.085916459
PXDN	0.097093541	2.68E-52
TSSC1	-0.065804123	6.99E-25
TRAPPC12	-0.042681777	2.44E-11
ADI1	0.030085462	2.53E-06
RNASEH1	-0.069349996	1.85E-27
RPS7	-0.171526697	8.26E-161
SOX11	-0.186628837	1.62E-190
CMPK2	0.003185158	0.618446414
RSAD2	0.050467951	2.87E-15
RNF144A	-0.147122376	2.26E-118
LINC00299	0.015678866	0.014214324
ID2	0.037505395	4.45E-09
KIDINS220	0.004035541	0.528023372
MBOAT2	-0.016326629	0.010676612
ASAP2	-0.000651153	0.918900675
ITGB1BP1	-0.034978171	4.47E-08
CPSF3	-0.093932279	4.77E-49
IAH1	0.010619016	0.096812749
ADAM17	0.070567346	2.24E-28
YWHAQ	-0.044545042	3.20E-12
TAF1B	-0.019663749	0.002104673
GRHL1	-0.082327114	4.80E-38
KLF11	-0.055002421	7.50E-18
CYS1	-0.004513383	0.480346307
RRM2	-0.165588433	7.45E-150
HPCAL1	-0.010782799	0.091773053
ODC1	-0.232592916	1.10E-297
NOL10	-0.003668945	0.566169291
ATP6V1C2	0.008050682	0.208074457
PDIA6	0.049782701	6.74E-15
PQLC3	0.101165122	1.21E-56
ROCK2	0.109751708	2.10E-66
E2F6	0.009675927	0.130272832
GREB1	0.013094788	0.040591884
LPIN1	-0.053591803	5.03E-17
TRIB2	-0.071932562	2.01E-29
FAM84A	0.044184999	4.76E-12
NBAS	0.0114828	0.07256052
DDX1	-0.078890752	4.57E-35
FAM49A	-0.00261873	0.682185591
RAD51AP2	-0.045980979	6.31E-13
SMC6	-0.038273915	2.14E-09
GEN1	-0.082214964	6.03E-38
KCNS3	-0.080746554	1.17E-36
TTC32	-0.16477575	2.19E-148
WDR35	0.015895819	0.012928545
LAPTM4A	0.174042267	1.42E-165
SDC1	0.028832084	6.50E-06
PUM2	-0.016875216	0.008317373
RHOB	0.218860463	5.64E-263
HS1BP3	0.029785031	3.19E-06
KLHL29	0.020785536	0.001151967
ATAD2B	-0.021097911	0.000969004
UBXN2A	-0.077056454	1.58E-33
C2orf44	-0.013449984	0.035446297
FKBP1B	-0.053249314	7.93E-17
FAM228B	-0.036522043	1.11E-08
TP53I3	-0.032318939	4.31E-07
PFN4	-0.030462126	1.89E-06
FAM228A	-0.003919582	0.539946453
ITSN2	-0.001490373	0.815726707
NCOA1	0.007994941	0.211240613
PTRHD1	0.012878487	0.044025469
CENPO	-0.090505717	1.20E-45
ADCY3	-0.007485321	0.241811762
DNAJC27	-0.03376601	1.28E-07
EFR3B	0.047655318	8.92E-14
DNMT3A	-0.038450547	1.80E-09
DTNB	-0.0495473	9.02E-15
ASXL2	-0.020008057	0.001754595
KIF3C	-0.029920976	2.87E-06
RAB10	0.065551733	1.05E-24
HADHA	-0.010536508	0.099434137
HADHB	0.064212344	9.09E-24
EPT1	0.007908126	0.216240909
CENPA	-0.139394438	2.40E-106
DPYSL5	0.019485983	0.002309491
MAPRE3	-0.047579163	9.77E-14
TMEM214	0.014479522	0.023559869
AGBL5	-0.057348347	2.84E-19
OST4	0.044144509	4.98E-12
EMILIN1	0.164279552	1.71E-147
KHK	-0.044428871	3.64E-12
CGREF1	-0.047804178	7.47E-14
ABHD1	-0.0153322	0.016503588
PREB	-0.035927366	1.91E-08
SLC5A6	0.007999383	0.210987035
ATRAID	-0.002556441	0.689346152
CAD	-0.004837637	0.44937996
DNAJC5G	-0.005947303	0.352387888
UCN	0.004275969	0.503736853
MPV17	-0.015464137	0.015596712
GTF3C2	-0.039589254	5.91E-10
EIF2B4	0.046739474	2.62E-13
SNX17	-0.027672323	1.51E-05
ZNF513	-0.034597101	6.25E-08
PPM1G	-0.149119009	1.37E-121
NRBP1	0.011522319	0.071582367
KRTCAP3	-0.020900461	0.001081229
IFT172	0.002026474	0.751339938
FNDC4	-0.012719475	0.046703309
GCKR	0.01067945	0.094927975
C2orf16	0.01152996	0.071394493
ZNF512	-0.036259748	1.41E-08
CCDC121	0.037518026	4.39E-09
GPN1	0.006886019	0.281589365
SUPT7L	-0.018668724	0.003506851
SLC4A1AP	0.02634432	3.79E-05
MRPL33	-0.101682727	3.28E-57
RBKS	0.041790575	6.26E-11
BRE	-0.080205633	3.43E-36
FLJ31356	-0.009550491	0.135329538
FOSL2	0.222011604	9.83E-271
PLB1	0.036088275	1.65E-08
PPP1CB	0.212735663	3.05E-248
SPDYA	0.045195821	1.54E-12
TRMT61B	-0.040822369	1.70E-10
WDR43	0.012365801	0.053153511
FAM179A	0.03534754	3.22E-08
CLIP4	0.048869176	2.07E-14
ALK	0.034160356	9.14E-08
YPEL5	-0.001620785	0.799930743
LBH	-0.088858083	4.66E-44
LCLAT1	-0.011301337	0.077193473
EHD3	-0.13290258	9.19E-97
MEMO1	0.022286697	0.000491536
DPY30	-0.054771261	1.03E-17
SPAST	-0.076659879	3.36E-33
SLC30A6	0.031513286	8.27E-07
NLRC4	0.008427745	0.187556919
YIPF4	-0.061949337	3.13E-22
BIRC6	-0.021397231	0.000819289
TTC27	0.010774724	0.092016485
LTBP1	0.151438682	2.20E-125
RASGRP3	-0.064218415	9.00E-24
FAM98A	0.014135902	0.027070984
CRIM1	0.10113789	1.29E-56
FEZ2	0.163003028	3.27E-145
VIT	-0.00704371	0.270716357
STRN	-0.055624912	3.19E-18
HEATR5B	-0.007187091	0.261082923
EIF2AK2	0.012192992	0.056566305
CEBPZ	-0.091999837	4.09E-47
NDUFAF7	0.004832108	0.449898368
PRKD3	0.066132192	4.09E-25
QPCT	-0.030504956	1.83E-06
CDC42EP3	-0.025015708	9.14E-05
CYP1B1	0.080065809	4.52E-36
ATL2	-0.025022953	9.10E-05
GALM	0.035758268	2.23E-08
SRSF7	-0.139464688	1.88E-106
GEMIN6	-0.056094187	1.66E-18
DHX57	-0.018890379	0.003135956
MORN2	0.035896748	1.97E-08
ARHGEF33	-0.045301123	1.37E-12
SOS1	0.045611788	9.62E-13
MAP4K3	0.02287433	0.00034723
TMEM178A	0.021791002	0.000654916
THUMPD2	-0.017730333	0.005560204
SLC8A1	0.058315017	7.09E-20
C2orf91	-0.004031468	0.528439932
EML4	-0.056078895	1.70E-18
COX7A2L	-0.018577963	0.003669918
MTA3	-0.029616973	3.62E-06
OXER1	-0.013268047	0.038007849
HAAO	-0.037653398	3.87E-09
ZFP36L2	0.139291392	3.43E-106
THADA	-0.00846893	0.185409677
PLEKHH2	-0.166847521	3.83E-152
DYNC2LI1	0.033669388	1.39E-07
LRPPRC	-0.024552448	0.000123154
PPM1B	-0.071203535	7.32E-29
SLC3A1	0.026438407	3.55E-05
PREPL	-0.02668219	3.01E-05
CAMKMT	0.000872355	0.891499395
SRBD1	-0.024025057	0.000171786
PRKCE	-0.053014856	1.08E-16
EPAS1	0.348357514	0
RHOQ	0.090960543	4.31E-46
PIGF	-0.021775551	0.000660741
CRIPT	-0.04364593	8.61E-12
SOCS5	0.011549419	0.070917854
MCFD2	0.095821123	5.62E-51
TTC7A	0.002850173	0.65583378
CALM2	0.024098993	0.000164019
BCYRN1	-0.019168096	0.002721819
MSH2	-0.092101826	3.24E-47
MSH6	-0.118066785	1.26E-76
FBXO11	-0.004259068	0.505424625
FOXN2	-0.106421252	1.60E-62
PPP1R21	0.003601347	0.573344934
STON1	0.131786002	3.67E-95
LHCGR	0.004932436	0.440545295
FSHR	-0.010652093	0.095777486
NRXN1	-0.167811619	6.58E-154
ASB3	-0.193091116	4.76E-204
CHAC2	-0.048205114	4.63E-14
ERLEC1	0.033062582	2.32E-07
GPR75	0.013969959	0.028922516
PSME4	0.040740076	1.85E-10
ACYP2	0.031740118	6.89E-07
C2orf73	-0.008527731	0.182375564
SPTBN1	0.001930756	0.762723808
EML6	-0.102129126	1.06E-57
RTN4	-0.060920682	1.50E-21
CLHC1	0.003265364	0.609634628
RPS27A	-0.022270268	0.000496279
MTIF2	-0.04261056	2.63E-11
CCDC88A	-0.087298017	1.40E-42
PNPT1	-0.008145327	0.202777615
EFEMP1	0.438345158	0
VRK2	-0.068033922	1.73E-26
FANCL	-0.111725597	9.23E-69
PAPOLG	-0.018020806	0.004831174
REL	-0.050643239	2.30E-15
PUS10	-0.000738611	0.908053502
PEX13	0.000807359	0.899538767
KIAA1841	-0.011348173	0.075975225
C2orf74	-0.100859177	2.60E-56
AHSA2	0.045323457	1.33E-12
USP34	-0.084380518	6.92E-40
XPO1	-0.058628592	4.50E-20
FAM161A	-0.056065978	1.73E-18
CCT4	-0.129630471	4.12E-92
COMMD1	-0.041885211	5.66E-11
B3GNT2	0.001401845	0.826492919
TMEM17	-0.033081753	2.29E-07
EHBP1	0.095971991	3.92E-51
OTX1	0.016219063	0.011203525
WDPCP	0.012231385	0.055792741
MDH1	-0.10070709	3.80E-56
UGP2	0.168073561	2.17E-154
VPS54	0.017200341	0.007150404
PELI1	-0.040009665	3.88E-10
LGALSL	-0.048900913	1.99E-14
AFTPH	0.015002325	0.018976419
SERTAD2	0.019849063	0.001909005
SLC1A4	-0.070862184	1.34E-28
CEP68	-0.020823351	0.001128232
RAB1A	0.039907517	4.30E-10
ACTR2	-0.035747458	2.25E-08
SPRED2	0.077992974	2.61E-34
MEIS1	-0.021975122	0.000589089
ETAA1	0.014662111	0.02186027
C1D	0.012370195	0.053069036
WDR92	-0.025286756	7.67E-05
PNO1	-0.015628162	0.014530614
PPP3R1	-0.055920363	2.12E-18
PLEK	-0.055983397	1.94E-18
FBXO48	-0.036958251	7.43E-09
APLF	-0.00124591	0.845534806
ARHGAP25	-0.099633482	5.47E-55
ANTXR1	-0.034427583	7.25E-08
GFPT1	-0.013199553	0.039012159
NFU1	-0.081919128	1.10E-37
AAK1	-0.159375118	7.94E-139
ANXA4	0.154718984	7.48E-131
GMCL1	-0.049955079	5.44E-15
SNRNP27	-0.070419992	2.89E-28
MXD1	-0.004468782	0.484694818
ASPRV1	-0.0074354	0.244965894
PCBP1	-0.06378293	1.80E-23
C2orf42	0.003895121	0.542478716
TIA1	-0.075427539	3.42E-32
PCYOX1	0.036458048	1.18E-08
SNRPG	-0.198672811	3.91E-216
FAM136A	-0.02493113	9.66E-05
TGFA	0.011395341	0.074764212
ADD2	-0.068446202	8.63E-27
ATP6V1B1	-0.021898664	0.000615639
TEX261	-0.014005652	0.028515322
NAGK	-0.054296926	1.95E-17
MCEE	-0.057932761	1.23E-19
MPHOSPH10	-0.063782203	1.80E-23
PAIP2B	-0.099253831	1.40E-54
ZNF638	-0.038494102	1.73E-09
CYP26B1	0.028516448	8.20E-06
EXOC6B	0.023018903	0.000318384
SPR	-0.021311359	0.000859884
SFXN5	0.095291541	1.97E-50
RAB11FIP5	0.049443757	1.03E-14
SMYD5	-0.034333331	7.87E-08
PRADC1	-0.093924209	4.86E-49
CCT7	-0.17162977	5.28E-161
FBXO41	-0.016148619	0.011560988
ALMS1	-0.033222304	2.03E-07
NAT8	0.001160137	0.856048322
TPRKB	-0.07011769	4.90E-28
DUSP11	-0.018286424	0.004241433
C2orf78	-0.002535839	0.691720689
STAMBP	-0.042076211	4.63E-11
ACTG2	0.072856952	3.83E-30
DGUOK	-0.050096927	4.56E-15
TET3	-5.14E-05	0.993589487
BOLA3	0.048909779	1.97E-14
MOB1A	0.078154319	1.91E-34
MTHFD2	-0.06519903	1.87E-24
SLC4A5	0.00977927	0.126218
DCTN1	-0.040846738	1.66E-10
WDR54	-0.028730555	7.01E-06
RTKN	-0.161497998	1.52E-142
INO80B	-0.02818246	1.04E-05
WBP1	-0.034378929	7.56E-08
MOGS	0.006564347	0.304676969
MRPL53	-0.059714545	9.13E-21
CCDC142	0.000256524	0.968004022
TTC31	0.014730744	0.02124956
LBX2	-0.003730142	0.559710546
PCGF1	0.025080007	8.77E-05
AUP1	-0.026471785	3.47E-05
HTRA2	-0.0400877	3.59E-10
LOXL3	0.045504244	1.09E-12
DOK1	-0.0220346	0.000569176
SEMA4F	-0.026117285	4.42E-05
HK2	0.145218269	2.40E-115
POLE4	-0.131733426	4.36E-95
TACR1	0.019078259	0.00284997
EVA1A	0.088157622	2.16E-43
MRPL19	0.029816196	3.11E-06
GCFC2	-0.014830378	0.02038947
CTNNA2	-0.006848509	0.28421877
SUCLG1	-0.126409828	1.20E-87
DNAH6	-0.038370963	1.95E-09
TRABD2A	-0.005764384	0.367394618
TMSB10	0.284412293	0
KCMF1	0.019889151	0.001868939
TCF7L1	-0.023493903	0.000238626
TGOLN2	0.101832009	2.25E-57
RETSAT	0.109300223	7.18E-66
ELMOD3	0.023180001	0.00028889
CAPG	0.255476886	0
MAT2A	0.145747117	3.49E-116
GGCX	0.05847524	5.62E-20
VAMP8	0.003485953	0.585692862
VAMP5	0.459846981	0
RNF181	0.071385423	5.31E-29
TMEM150A	0.131268234	2.00E-94
USP39	-0.023325636	0.000264448
C2orf68	-0.088328834	1.49E-43
SFTPB	-0.04330947	1.24E-11
GNLY	0.067230373	6.66E-26
ST3GAL5	-0.080046012	4.71E-36
POLR1A	-0.010486584	0.101047564
PTCD3	-0.043325129	1.22E-11
IMMT	-0.04770537	8.41E-14
MRPL35	0.0014816	0.816792102
REEP1	-0.130313954	4.50E-93
KDM3A	0.035331032	3.27E-08
CHMP3	-0.065103841	2.18E-24
RNF103	0.022583303	0.00041286
RMND5A	-0.070589346	2.15E-28
CD8A	-0.004332787	0.498084832
RGPD1	-0.007179079	0.261614951
LINC00152	0.100992178	1.86E-56
PLGLB2	0.005409911	0.397588853
RGPD2	-0.007046855	0.270502501
KRCC1	-0.02650598	3.39E-05
THNSL2	-0.04812601	5.09E-14
EIF2AK3	0.006803584	0.287389702
RPIA	-0.02352505	0.000234113
TEKT4	-0.007880677	0.217839466
MAL	-0.074131029	3.77E-31
MRPS5	0.053385525	6.62E-17
ZNF514	-0.036719722	9.26E-09
ZNF2	0.004553129	0.476489038
PROM2	-0.016808859	0.008575501
FAHD2A	-0.042910728	1.91E-11
LINC00342	-0.024017898	0.000172556
DUSP2	-0.094977005	4.13E-50
STARD7	-0.054930285	8.27E-18
TMEM127	0.002873641	0.653184727
CIAO1	0.030347125	2.07E-06
SNRNP200	-0.058848042	3.27E-20
ITPRIPL1	0.000579548	0.92779306
ARID5A	-0.024033447	0.000170887
KANSL3	0.014363658	0.024696856
FER1L5	0.004782257	0.454587247
LMAN2L	-0.008134597	0.203373123
CNNM4	0.001725873	0.787261031
CNNM3	-0.066818886	1.32E-25
ANKRD23	-0.008023531	0.209612357
ANKRD39	-0.05815792	8.90E-20
SEMA4C	-0.00063563	0.920827629
FAHD2B	-0.086630132	5.90E-42
ANKRD36	0.034285257	8.20E-08
ANKRD36B	-0.019330869	0.002502956
COX5B	-0.053001818	1.10E-16
ACTR1B	-0.029583692	3.71E-06
TMEM131	0.054256364	2.06E-17
INPP4A	0.046819536	2.39E-13
COA5	-0.06238353	1.60E-22
UNC50	0.046971507	2.00E-13
MGAT4A	-0.019206163	0.002669123
KIAA1211L	-0.117361686	9.94E-76
TSGA10	-0.028829173	6.52E-06
C2orf15	-0.010110832	0.1138697
LIPT1	-0.013088035	0.040695543
MITD1	0.001920918	0.763896804
MRPL30	-0.039616154	5.75E-10
LYG2	-0.021633187	0.000716718
LYG1	0.009315534	0.14520763
TXNDC9	-0.018903727	0.003114804
EIF5B	-0.111511963	1.67E-68
REV1	-0.037315738	5.32E-09
AFF3	-0.006364601	0.319628871
LONRF2	0.110674858	1.68E-67
CHST10	0.028144948	1.07E-05
PDCL3	0.056969571	4.86E-19
NPAS2	0.060436805	3.11E-21
RPL31	-0.122189066	5.63E-82
TBC1D8	-0.013711972	0.032017299
RNF149	0.007346336	0.250664565
RFX8	-0.011248128	0.078596767
MAP4K4	-0.059780921	8.27E-21
IL1R1	0.28285365	0
IL1RL1	0.035391743	3.10E-08
SLC9A4	-0.016447507	0.010110882
SLC9A2	-0.024516678	0.000125992
TMEM182	-0.047238297	1.46E-13
MRPS9	-0.076234828	7.50E-33
TGFBRAP1	-0.031797899	6.58E-07
C2orf49	-0.010170347	0.111757442
FHL2	0.153867419	2.02E-129
NCK2	-0.012922024	0.043315315
UXS1	0.035460882	2.91E-08
RGPD3	-0.000290206	0.963805627
ST6GAL2	-0.026359068	3.75E-05
RGPD4	-0.001500828	0.814457584
SULT1C4	-0.044806304	2.39E-12
GCC2	0.030504883	1.83E-06
LIMS1	0.08339263	5.39E-39
RANBP2	0.018165307	0.004501735
CCDC138	-0.052840024	1.36E-16
SH3RF3	-0.018216788	0.004389373
10-Sep	0.025012434	9.16E-05
SOWAHC	-0.017082944	0.007553648
RGPD5	-0.029188426	4.99E-06
MALL	0.026138343	4.35E-05
NPHP1	0.080141811	3.89E-36
LINC00116	0.073615515	9.68E-31
LIMS3L	0.00284134	0.656831929
BUB1	-0.132153627	1.09E-95
BCL2L11	-0.113664772	4.05E-71
ANAPC1	-0.0132255	0.038629082
MERTK	0.034109409	9.55E-08
TMEM87B	0.05589594	2.19E-18
FBLN7	0.05808595	9.87E-20
ZC3H8	-0.139546179	1.41E-106
ZC3H6	-0.106420059	1.60E-62
RGPD8	0.012780638	0.045657497
TTL	-0.042822113	2.10E-11
POLR1B	-0.032734125	3.06E-07
CHCHD5	-0.037567762	4.19E-09
SLC20A1	0.083198493	8.04E-39
CKAP2L	-0.157323211	2.78E-135
IL1A	0.019040014	0.002906178
IL1B	0.053572297	5.16E-17
IL1RN	0.038381449	1.93E-09
PSD4	-0.027582343	1.60E-05
PAX8	-0.030008763	2.69E-06
CBWD2	-0.023671279	0.000213978
RABL2A	0.036835367	8.32E-09
SLC35F5	0.073467767	1.27E-30
ACTR3	0.068360563	9.98E-27
DPP10	-0.157148067	5.55E-135
DDX18	-0.092616883	9.97E-48
CCDC93	0.001460008	0.819415658
INSIG2	0.153709857	3.71E-129
EN1	-0.037793003	3.39E-09
STEAP3	0.241220037	0
C2orf76	0.056506986	9.33E-19
DBI	0.223073378	2.24E-273
TMEM177	0.009605811	0.133081024
PTPN4	-0.093250328	2.32E-48
EPB41L5	-0.02300856	0.000320371
TMEM185B	-0.003691693	0.563764327
RALB	0.027413714	1.81E-05
GLI2	0.002869566	0.653644429
TFCP2L1	-0.007808009	0.222112476
CLASP1	0.019888093	0.001869986
TSN	-0.037610401	4.03E-09
GYPC	0.055063555	6.90E-18
BIN1	-0.125012596	9.49E-86
ERCC3	-0.02489703	9.87E-05
MAP3K2	0.043539229	9.67E-12
IWS1	-0.041882526	5.68E-11
WDR33	-0.055401091	4.34E-18
SFT2D3	-0.004344361	0.496937634
POLR2D	-0.074266704	2.94E-31
AMMECR1L	0.02928086	4.66E-06
SAP130	-0.036595328	1.04E-08
UGGT1	-0.015708049	0.014035053
HS6ST1	0.105186714	4.09E-61
CCDC74B	0.059606082	1.07E-20
SMPD4	-0.01310759	0.040395992
MZT2B	-0.247295329	0
CCDC115	0.002927621	0.647108337
IMP4	-0.007032376	0.271488137
PTPN18	-0.075424926	3.43E-32
ARHGEF4	0.130586495	1.86E-93
FAM168B	-0.023809558	0.000196444
PLEKHB2	-0.022355621	0.000472097
MZT2A	-0.125424876	2.62E-86
TUBA3D	-0.00975971	0.12697786
CCDC74A	-0.028298701	9.61E-06
GPR39	0.013983582	0.028766518
LYPD1	0.046344586	4.15E-13
NCKAP5	-0.07050759	2.48E-28
MGAT5	-0.018668872	0.003506591
TMEM163	-0.120916603	2.64E-80
CCNT2	0.025161503	8.32E-05
RAB3GAP1	-0.010945471	0.086978358
ZRANB3	-0.024400846	0.000135608
R3HDM1	-0.058840479	3.30E-20
UBXN4	0.077538316	6.27E-34
LCT	-0.044228657	4.54E-12
MCM6	-0.138582643	4.02E-105
DARS	0.044351333	3.96E-12
CXCR4	0.089007619	3.35E-44
HNMT	0.15768872	6.55E-136
SPOPL	-0.000168887	0.97893173
LRP1B	0.056855747	5.71E-19
KYNU	-0.051647347	6.41E-16
ARHGAP15	-0.094140417	2.93E-49
GTDC1	-0.065827358	6.73E-25
ZEB2	-0.096003191	3.64E-51
ACVR2A	-0.045637511	9.34E-13
ORC4	-0.018969628	0.003012277
MBD5	0.020776661	0.001157603
EPC2	-0.111095757	5.27E-68
KIF5C	-0.20712329	3.84E-235
MMADHC	-0.085578945	5.56E-41
RND3	0.26972937	0
RBM43	-0.016857839	0.00838429
NMI	0.077595157	5.62E-34
TNFAIP6	0.146178172	7.23E-117
RIF1	0.027130591	2.20E-05
NEB	0.004450277	0.486505304
ARL5A	0.035363304	3.18E-08
CACNB4	-0.059392148	1.47E-20
STAM2	0.036509498	1.12E-08
FMNL2	0.015965583	0.012537534
PRPF40A	-0.039521947	6.32E-10
ARL6IP6	0.035250751	3.51E-08
KCNJ3	-0.038330295	2.03E-09
NR4A2	-0.008508901	0.183343183
GPD2	0.009716825	0.128656242
GALNT5	0.103890301	1.18E-59
ERMN	-0.038719558	1.39E-09
CYTIP	0.043256299	1.31E-11
ACVR1C	-0.013489056	0.034915833
ACVR1	0.040916008	1.55E-10
UPP2	-0.002444787	0.702251052
CCDC148	0.004972129	0.436875899
PKP4	-0.093524367	1.23E-48
DAPL1	-0.087836483	4.36E-43
TANC1	0.02887083	6.32E-06
WDSUB1	-0.003394058	0.595613785
BAZ2B	-0.04916608	1.44E-14
7-Mar	0.013341623	0.036953579
LY75	0.016389399	0.010379417
PLA2R1	0.026988775	2.43E-05
RBMS1	0.184147446	1.88E-185
TANK	0.135884156	4.17E-101
PSMD14	-0.08642197	9.22E-42
SLC4A10	0.003943039	0.537523766
DPP4	0.145867271	2.25E-116
FAP	0.07636082	5.92E-33
IFIH1	0.04804774	5.59E-14
GCA	0.006105531	0.339724524
FIGN	0.079233469	2.34E-35
GRB14	-0.255157496	0
COBLL1	0.158277325	6.34E-137
SCN3A	-0.150465104	8.77E-124
SCN2A	-0.037641467	3.91E-09
CSRNP3	-0.081206748	4.64E-37
GALNT3	0.065980257	5.24E-25
TTC21B	-0.027828277	1.35E-05
SCN1A	-0.097707889	6.08E-53
SCN9A	-0.207060231	5.36E-235
SCN7A	0.143240791	3.01E-112
STK39	0.074943254	8.42E-32
CERS6	-0.025168636	8.28E-05
NOSTRIN	-0.002500082	0.695849112
SPC25	-0.174893695	3.34E-167
DHRS9	-0.023955909	0.000179361
BBS5	0.004683377	0.463968643
FASTKD1	0.010981844	0.085934422
PPIG	0.013940342	0.029264188
CCDC173	-0.032357328	4.17E-07
PHOSPHO2	0.007953997	0.213588374
SSB	-0.084263057	8.84E-40
METTL5	-0.013362637	0.036657084
UBR3	0.003906179	0.541333208
MYO3B	-0.049349118	1.15E-14
ERICH2	-0.014802016	0.020631156
GORASP2	-0.032283914	4.43E-07
TLK1	-0.015180798	0.017601037
METTL8	0.020531026	0.001324102
DCAF17	-0.01987757	0.001880433
CYBRD1	0.104639081	1.70E-60
DYNC1I2	-0.018309336	0.004193754
SLC25A12	0.006031887	0.34558166
HAT1	-0.002614671	0.682651407
METAP1D	0.012692614	0.047168915
DLX2	0.01326813	0.038006642
ITGA6	0.058847531	3.27E-20
PDK1	0.12967848	3.53E-92
RAPGEF4	-0.136167804	1.59E-101
CDCA7	-0.110772143	1.29E-67
SP3	0.011173411	0.08060224
OLA1	-0.062708758	9.68E-23
CIR1	-0.061395672	7.30E-22
SCRN3	0.001812472	0.776862347
GPR155	0.004246018	0.506729838
WIPF1	0.041414655	9.25E-11
CHRNA1	0.022089712	0.000551286
CHN1	0.109006266	1.59E-65
ATF2	0.03418257	8.96E-08
ATP5G3	-0.089473292	1.20E-44
[truncated: 15,677 more rows]
