# Supplementary material for: EMP3 as a prognostic biomarker correlates with EMT in GBM
Source: BMC Cancer. 2024 Jan 17;24:89. doi: 10.1186/s12885-023-11796-0 (PMC10792875; doi:10.1186/s12885-023-11796-0)
Supplement: Supplementary file 3 — Additional file 3. [file 12885_2023_11796_MOESM3_ESM.zip › Supplementary tables/supplementary table 4 emtCorrscRNA_IDHmut Glioma_Suva.csv]

	Scorr	pValue
A1BG	0.001633172	0.91255372
A1BG-AS1	-0.011239138	0.449788851
A1CF	-0.026867818	0.070766223
A2M	0.014506315	0.329319026
A2M-AS1	0.008477758	0.568628535
A2ML1	-0.018395251	0.216072255
A2MP1	-0.048210951	0.001179914
A4GALT	0.04825209	0.001168487
A4GNT	-0.019250713	0.195465742
AA06
AAAS	-0.066831599	6.83E-06
AACS	-0.067152055	6.17E-06
AACSP1	-0.006761366	0.649358432
AADAC	0.00822258	0.580323052
AADACL2	0.002679408	0.857019639
AADACL3	0.014639182	0.324908008
AADACL4	0.019865858	0.181564367
AADAT	-0.069778189	2.63E-06
AAED1	0.0329508	0.02667214
AAGAB	-0.019588084	0.187748048
AAK1	-0.022735186	0.126274551
AAMDC	0.006421927	0.665866226
AAMP	0.003878129	0.794266388
AANAT	0.006918926	0.641753374
AAR2	-0.021927082	0.140320036
AARD	-0.02948582	0.047354069
AARS	-0.005424125	0.715311292
AARS2	-0.059299347	6.58E-05
AARSD1	-0.069562648	2.82E-06
AASDH	-0.03873677	0.009168145
AASDHPPT	-0.035260506	0.017705123
AASS	0.09995228	1.61E-11
AATF	-0.012789091	0.389788746
AATK	-0.107967888	3.31E-13
AATK-AS1	-0.013834753	0.352204214
ABAT	-0.086911284	4.76E-09
ABCA1	-0.00565182	0.703913312
ABCA10	-0.044972008	0.002481871
ABCA11P	-0.072289538	1.13E-06
ABCA12	0.099296484	2.18E-11
ABCA13	-0.008906007	0.549259247
ABCA17P	-0.010101161	0.496985409
ABCA2	-0.031145438	0.036189413
ABCA3	-0.058736149	7.72E-05
ABCA4	-0.022269659	0.134225676
ABCA5	-0.006544851	0.659868853
ABCA6	0.04014916	0.006917235
ABCA7	-0.005319121	0.72058926
ABCA8	0.061201032	3.80E-05
ABCA9	-0.042759338	0.004020571
ABCB1	-0.003353222	0.821607209
ABCB10	-0.067689261	5.19E-06
ABCB11	0.006576593	0.658323723
ABCB4	0.005805737	0.696245783
ABCB5	-0.046491137	0.001760883
ABCB6	-0.008550842	0.565300023
ABCB7	-0.001826882	0.902231063
ABCB8	-0.041288797	0.005477382
ABCB9	0.012355678	0.406056436
ABCC1	-0.004387856	0.76795562
ABCC10	-0.074070956	6.12E-07
ABCC11	0.013166893	0.375936664
ABCC12	-0.003613062	0.808043612
ABCC13	-0.030332042	0.041344395
ABCC2	-0.007425802	0.617544537
ABCC3	0.012357117	0.406001738
ABCC4	0.039714012	0.00755114
ABCC5	-0.097533254	4.90E-11
ABCC5-AS1	-0.037584528	0.011466345
ABCC6	-0.009302098	0.531638909
ABCC6P1	0.005033919	0.734991366
ABCC6P2	0.028307528	0.056931141
ABCC8	-0.078327824	1.33E-07
ABCC9	0.039643574	0.00765851
ABCD1	-0.015501681	0.297213182
ABCD2	0.039505184	0.007873453
ABCD3	0.05197909	0.000469557
ABCD4	-0.070734403	1.91E-06
ABCE1	-0.017833339	0.230432103
ABCF1	-0.076575432	2.51E-07
ABCF2	-0.028517756	0.05511306
ABCF3	-0.012385862	0.404910522
ABCG1	-0.180843341	1.46E-34
ABCG2	0.051116584	0.00058293
ABCG4	0.027307538	0.066275078
ABCG5	0.012953073	0.383738652
ABCG8	0.005323461	0.720370827
ABHD1	-0.009820573	0.509015225
ABHD10	-0.039543636	0.007813195
ABHD11	-0.07722359	1.99E-07
ABHD12	0.033575047	0.023927379
ABHD12B	0.037631317	0.011363889
ABHD13	-0.041857819	0.004864963
ABHD14A	-0.056144256	0.000157942
ABHD14A-ACY1	-0.038132567	0.010316191
ABHD14B	0.001390029	0.925531358
ABHD15	-0.021991167	0.139164075
ABHD16A	-0.063801977	1.75E-05
ABHD16B	0.000134021	0.992809683
ABHD2	0.041251645	0.005519689
ABHD3	0.042890036	0.003909865
ABHD4	0.010143289	0.495192401
ABHD5	-0.016604507	0.264165864
ABHD6	-0.08231598	2.95E-08
ABHD8	0.058388841	8.51E-05
ABI1	0.009198154	0.536235091
ABI2	-0.000434772	0.976677172
ABI3	0.030247366	0.041915122
ABI3BP	0.094913359	1.59E-10
ABL1	-0.003254673	0.826765637
ABL2	-0.039223906	0.008327047
ABLIM1	0.091193128	8.01E-10
ABLIM2	-0.080192914	6.63E-08
ABLIM3	0.029899566	0.044329768
ABO	-0.030313559	0.041468406
ABP1	-0.007265884	0.625139236
ABR	0.01623835	0.274845092
ABRA	0.012916255	0.385092027
ABRACL	0.060878584	4.18E-05
ABT1	-0.052839454	0.000377233
ABTB1	0.03629245	0.014639164
ABTB2	0.078876919	1.08E-07
ACAA1	0.03413348	0.021682981
ACAA2	0.024064752	0.105576682
ACACA	-0.085191367	9.53E-09
ACACB	-0.016405449	0.269935513
ACAD10	-0.016220229	0.275381128
ACAD11	0.012401064	0.404334149
ACAD8	0.013397663	0.367626911
ACAD9	-0.032117864	0.030754878
ACADL	-0.003571775	0.810195056
ACADM	-0.007134257	0.631420457
ACADS	0.007274187	0.624743956
ACADSB	-0.031938027	0.03170359
ACADVL	0.068191782	4.42E-06
ACAN	0.020148074	0.175437839
ACAP1	0.014105497	0.34285949
ACAP2	-0.019520823	0.189268487
ACAP3	-0.117775715	1.91E-15
ACAT1	-0.050628813	0.000657841
ACAT2	-0.018137589	0.222574865
ACBD3	-0.021081182	0.156278225
ACBD4	0.00677955	0.648478857
ACBD5	0.029284875	0.048884359
ACBD6	-0.032535969	0.028642937
ACBD7	0.022946155	0.122794185
ACCS	-0.033060049	0.026173017
ACCSL	-0.009821194	0.508988424
ACD	-0.024383757	0.101034527
ACE	-0.003888152	0.793746679
ACE2	0.004422721	0.766165359
ACER1	-0.013623594	0.359603146
ACER2	0.015918853	0.284401092
ACER3	-0.060363245	4.85E-05
ACHE	-0.084187039	1.42E-08
ACIN1	-0.023324797	0.116736102
ACLY	-0.02185218	0.14168043
ACMSD	-0.02764827	0.062958679
ACN9	0.036793508	0.013326948
ACO1	-0.039292594	0.008214175
ACO2	0.016375581	0.270808625
ACOT1	-0.011012347	0.458987071
ACOT11	0.060058546	5.30E-05
ACOT12	0.022484232	0.130513997
ACOT13	-0.012776291	0.390263458
ACOT2	-0.097783048	4.37E-11
ACOT4	-0.005437527	0.71463863
ACOT6	0.002924442	0.844104551
ACOT7	-0.070208393	2.28E-06
ACOT8	-0.044637085	0.002673429
ACOT9	0.041622097	0.005110728
ACOX1	-0.035110506	0.018194681
ACOX2	0.013012975	0.381542989
ACOX3	-0.002018267	0.892048437
ACOXL	-0.011723115	0.430513069
ACP1	0.009763967	0.511460487
ACP2	-0.046075558	0.001936098
ACP5	0.001996605	0.893200096
ACP6	-0.021492096	0.148362237
ACPL2	0.058417316	8.44E-05
ACPP	0.001919762	0.897287288
ACPT	0.021933396	0.140205805
ACR	0.012511293	0.400169494
ACRBP	-0.037032198	0.012739232
ACRC	-0.010169211	0.494090846
ACRV1	0.022345052	0.13291234
ACSBG1	0.113546054	1.86E-14
ACSBG2	-0.005903963	0.691368703
ACSF2	0.060100996	5.23E-05
ACSF3	-0.003109426	0.834382007
ACSL1	-0.025356352	0.088140625
ACSL3	-0.040700938	0.006182328
ACSL4	-0.094067096	2.31E-10
ACSL5	-0.005063353	0.733500609
ACSL6	-0.012226697	0.410974752
ACSM1	-0.016474138	0.267934891
ACSM2A	-0.012252671	0.409981443
ACSM2B	-0.003796598	0.798497454
ACSM3	0.002399938	0.871796397
ACSM4	0.022218548	0.135121721
ACSM5	0.044795058	0.002581454
ACSS1	-0.000822999	0.955867437
ACSS2	-0.013158248	0.376250186
ACSS3	-0.031134387	0.036255599
ACTA1	0.036740534	0.013460589
ACTA2	0.046564907	0.001731347
ACTB	0.156287734	3.93E-26
ACTBL2	-0.009834955	0.508394904
ACTC1	-0.066237117	8.24E-06
ACTG1	0.147355915	2.21E-23
ACTG1P4	-0.010994282	0.459724251
ACTG2	0.018182872	0.221422027
ACTL10	-0.018809196	0.205913716
ACTL6A	-0.027531912	0.064075443
ACTL6B	-0.171333767	3.81E-31
ACTL7A	0.007116343	0.632277376
ACTL7B	0.018982588	0.201763246
ACTL8	0.006697628	0.652445392
ACTL9
ACTN1	0.090290655	1.17E-09
ACTN1-AS1	0.011106189	0.455168281
ACTN2	0.050452655	0.000687027
ACTN3	-0.013400564	0.367523192
ACTN4	0.047766282	0.001310185
ACTR10	0.005480089	0.712503811
ACTR1A	-0.05935094	6.49E-05
ACTR1B	-0.001109336	0.940537672
ACTR2	0.031586307	0.033631724
ACTR3	0.002640712	0.859062784
ACTR3B	-0.026894737	0.070484293
ACTR3BP2	0.02393345	0.107492637
ACTR3BP5	0.011928361	0.422485535
ACTR3C	-0.012866345	0.386931279
ACTR5	-0.064548799	1.39E-05
ACTR6	-0.034397694	0.020686502
ACTR8	-0.038201384	0.010179273
ACTRT1	-0.015248735	0.305166682
ACTRT2	0.016842755	0.257372805
ACTRT3	0.041726981	0.005000023
ACVR1	0.019905	0.18070529
ACVR1B	-0.069826494	2.59E-06
ACVR1C	-0.025963955	0.080782244
ACVR2A	-0.074364709	5.52E-07
ACVR2B	-0.065845203	9.32E-06
ACVR2B-AS1	-0.033925024	0.022498395
ACVRL1	0.018919888	0.203257007
ACY1	-0.015327017	0.302690259
ACY3	-0.016059651	0.280162519
ACYP1	-0.005676967	0.702658489
ACYP2	-0.006833484	0.645872846
ADA	-0.010085216	0.497664979
ADAD1	0.003489445	0.814489449
ADAD2	-0.010891064	0.463949014
ADAL	-0.004247561	0.7751721
ADAM10	-0.007735896	0.602934151
ADAM11	-0.032902272	0.026896473
ADAM12	0.039802161	0.007418674
ADAM15	-0.009623725	0.517544928
ADAM17	-0.001069772	0.942654664
ADAM18	-0.024118364	0.1048022
ADAM19	0.13989831	3.27E-21
ADAM1A	-0.062757871	2.40E-05
ADAM2	0.018854897	0.204813804
ADAM20	-0.003805251	0.79804814
ADAM20P1	-0.023055595	0.121018501
ADAM21	-0.005808849	0.696091061
ADAM21P1	-0.017045083	0.251699819
ADAM22	-0.065639345	9.94E-06
ADAM23	0.016107976	0.278717713
ADAM28	0.023871448	0.108406894
ADAM29	-0.009824568	0.508842891
ADAM30	0.009399336	0.527357452
ADAM32	0.019467025	0.190491093
ADAM33	0.002493886	0.86682373
ADAM3A	-0.006241388	0.674713325
ADAM5	0.000523739	0.971906467
ADAM6	-0.011900812	0.423557913
ADAM7	-0.023294672	0.117209333
ADAM8	-0.038429401	0.009737095
ADAM9	0.061541743	3.44E-05
ADAMDEC1	0.012705864	0.392881461
ADAMTS1	0.184582031	5.85E-36
ADAMTS10	-0.04909103	0.000956648
ADAMTS12	0.06298312	2.24E-05
ADAMTS13	-0.009514552	0.522307208
ADAMTS14	0.045739814	0.002089188
ADAMTS15	0.130187613	1.48E-18
ADAMTS16	-0.027443829	0.064931665
ADAMTS17	-0.047307297	0.001458462
ADAMTS18	0.007662261	0.606389459
ADAMTS19	-0.04102992	0.005778363
ADAMTS2	0.040292053	0.006719747
ADAMTS20	0.003634347	0.806935042
ADAMTS3	0.108451749	2.59E-13
ADAMTS4	-0.007720426	0.603659354
ADAMTS5	0.093672257	2.74E-10
ADAMTS6	-0.012812516	0.388920956
ADAMTS7	0.052684688	0.000392477
ADAMTS8	0.029477394	0.047417423
ADAMTS9	0.196585765	1.20E-40
ADAMTS9-AS2	0.048845124	0.001014731
ADAMTSL1	0.020675064	0.164412508
ADAMTSL2	-0.076432263	2.65E-07
ADAMTSL3	0.012136471	0.414436154
ADAMTSL4	0.01031748	0.487815498
ADAMTSL5	-0.012944481	0.384054243
ADAP1	-0.02112852	0.15535029
ADAP2	-0.014473913	0.330400612
ADAR	-0.001523552	0.918401979
ADARB1	-0.030438991	0.040632954
ADARB2	-0.014204754	0.339473686
ADARB2-AS1	-0.03733876	0.0120181
ADAT1	-0.067763686	5.07E-06
ADAT2	-0.029253404	0.049127742
ADAT3	-0.026554454	0.07411672
ADC	-0.059980244	5.42E-05
ADCK1	-0.049891112	0.000788291
ADCK2	-0.037414189	0.011846309
ADCK3	-0.053293079	0.000335677
ADCK4	0.013939365	0.348574592
ADCK5	0.006852197	0.644969689
ADCY1	0.01580017	0.288007421
ADCY10	0.001512601	0.91898646
ADCY10P1	0.000580319	0.96887297
ADCY2	0.089732338	1.48E-09
ADCY3	-0.036394236	0.014363737
ADCY4	0.075700391	3.44E-07
ADCY5	-0.042099343	0.004624284
ADCY6	-0.068708875	3.74E-06
ADCY7	-0.075795038	3.33E-07
ADCY8	0.15651025	3.34E-26
ADCY9	-0.021290757	0.152201778
ADCYAP1	0.063396697	1.98E-05
ADCYAP1R1	-0.000781303	0.958101228
ADD1	0.064412727	1.45E-05
ADD2	-0.027847848	0.06108068
ADD3	0.063649039	1.83E-05
ADGB	0.000784356	0.957937685
ADH1A	-0.007632586	0.607784454
ADH1B	-0.004611047	0.756516726
ADH1C	-0.006428895	0.665525656
ADH4	0.001249934	0.933018089
ADH5	0.009847128	0.507870233
ADH6	0.025237466	0.089641744
ADH7	0.012388807	0.404798844
ADHFE1	0.090516748	1.07E-09
ADI1	0.020387504	0.170362152
ADIG	0.032738261	0.027666748
ADIPOQ	-0.005809446	0.696061409
ADIPOQ-AS1	-0.030267631	0.041777931
ADIPOR1	-0.017717664	0.233470508
ADIPOR2	0.021295509	0.152110303
ADIRF	0.042869841	0.003926787
ADK	0.021865233	0.141442634
ADM	0.12019566	4.99E-16
ADM2	-0.021762225	0.143327608
ADM5	-0.022764315	0.12578948
ADNP	-0.021242264	0.153137753
ADNP2	-0.034132495	0.021686772
ADO	0.005512057	0.710901908
ADORA1	-0.062776153	2.39E-05
ADORA2A	-0.010937745	0.462035699
ADORA2A-AS1	-0.018609542	0.21076923
ADORA2B	0.019824609	0.182472945
ADORA3	-0.015742466	0.289771934
ADPGK	-0.011840225	0.42592188
ADPGK-AS1	-0.029400415	0.047999477
ADPRH	0.003503246	0.813769183
ADPRHL1	-0.033804542	0.022981733
ADPRHL2	0.027280888	0.066540415
ADPRM	-0.030473397	0.040406295
ADRA1A	-0.055161781	0.000205612
ADRA1B	0.042256267	0.00447374
ADRA1D	0.019269259	0.195035529
ADRA2A	0.021595509	0.146419119
ADRA2B	-0.021002281	0.157834192
ADRA2C	0.009162334	0.537823556
ADRB1	0.041522277	0.005218139
ADRB2	0.016385341	0.270523105
ADRB3	-0.005296004	0.721753019
ADRBK1	-0.027879309	0.06078891
ADRBK2	-0.013848449	0.351727634
ADRM1	0.014920598	0.31569288
ADSL	-0.003137022	0.832933716
ADSS	-0.014417859	0.332277081
ADSSL1	0.031434681	0.034493374
ADTRP	-0.018677874	0.209098192
AEBP1	0.125718835	2.12E-17
AEBP2	0.002960763	0.842193633
AEN	0.057484743	0.000109465
AES	-0.00592119	0.690514675
AFAP1	-0.097818925	4.30E-11
AFAP1-AS1	-0.022137639	0.136549579
AFAP1L1	0.038152777	0.010275811
AFAP1L2	-0.124213038	5.08E-17
AFF1	0.047867899	0.001279296
AFF2	0.109256439	1.72E-13
AFF3	-0.019436439	0.191188789
AFF4	-0.007030163	0.636406725
AFG3L1P	-0.050708879	0.00064496
AFG3L2	-0.029387434	0.048098217
AFM	-0.002559361	0.863361223
AFMID	-0.082833876	2.41E-08
AFP	-0.003704987	0.803258717
AFTPH	-0.039489858	0.007897586
AGA	-0.000181426	0.990266498
AGAP1	-0.04173344	0.004993276
AGAP11	-0.023855801	0.10863859
AGAP2	-0.111819354	4.61E-14
AGAP3	-0.053728298	0.000299867
AGAP4	-0.049378693	0.000892615
AGAP5	-0.066727268	7.06E-06
AGAP6	-0.051489409	0.000531111
AGAP7	-0.048223663	0.001176372
AGAP8	-0.049694838	0.000826836
AGAP9	-0.060880528	4.18E-05
AGBL1	-0.001740155	0.906850714
AGBL2	-0.002119343	0.886677764
AGBL3	0.007795453	0.600145999
AGBL4	-0.008305124	0.576527831
AGBL5	0.002132871	0.885959368
AGER	-0.028690831	0.053652827
AGFG1	-0.022587017	0.128764459
AGFG2	0.002737196	0.853970174
AGGF1	0.034611215	0.019910605
AGK	-0.02543157	0.087201397
AGL	-0.026439033	0.075383014
AGMAT	-0.049296247	0.000910549
AGMO	-0.001378908	0.926125422
AGO1	-0.0599269	5.50E-05
AGO2	-0.006338876	0.669930353
AGO3	-0.02647536	0.074982579
AGO4	-0.023763024	0.110020437
AGPAT1	-0.076438414	2.64E-07
AGPAT2	0.117985785	1.70E-15
AGPAT3	0.079378971	8.99E-08
AGPAT4	0.002816421	0.849793101
AGPAT4-IT1	-0.009325487	0.530607479
AGPAT5	0.008879232	0.550460673
AGPAT6	-0.03833644	0.00991526
AGPAT9	0.035053342	0.018384343
AGPHD1	0.003153958	0.832045157
AGPS	-0.038141192	0.010298941
AGR2	-0.000287824	0.984558804
AGR3	0.003189155	0.830199262
AGRN	0.044306811	0.002875465
AGRP	-0.008225474	0.580189788
AGSK1	0.018513272	0.213139842
AGT	0.1504925	2.50E-24
AGTPBP1	-0.111757386	4.76E-14
AGTR1	0.006594301	0.657462365
AGTR2	0.002302884	0.876938791
AGTRAP	0.072819001	9.44E-07
AGXT	0.000234268	0.987431692
AGXT2	0.000134127	0.992803975
AGXT2L1	0.019928396	0.180193243
AGXT2L2	-0.017032281	0.252056158
AHCTF1	0.004274488	0.773785481
AHCTF1P1	0.03787765	0.010837757
AHCY	-0.051778904	0.00049387
AHCYL1	0.079838981	7.57E-08
AHCYL2	0.047185994	0.001500155
AHDC1	-0.008839338	0.552253132
AHI1	-0.004256605	0.774706286
AHNAK	0.195057737	4.92E-40
AHNAK2	-0.013750585	0.355141792
AHR	0.023185757	0.118932831
AHRR	0.020504845	0.167915166
AHSA1	-0.058831796	7.51E-05
AHSA2	-0.009119287	0.539735661
AHSG	-0.022973374	0.12235066
AHSP	0.025199769	0.090121998
AICDA	-0.054611955	0.000237882
AIDA	0.053099623	0.000352846
AIF1	-0.008176261	0.582457825
AIF1L	0.01210412	0.415681448
AIFM1	-0.015606854	0.293947338
AIFM2	-0.035650379	0.01648628
AIFM3	-0.012724868	0.392173968
AIG1	0.025338249	0.088367888
AIM1	0.004747391	0.749554907
AIM1L	0.011715082	0.430829064
AIM2	0.012553027	0.398599489
AIMP1	-0.000407996	0.978113159
AIMP2	-0.015618713	0.293580596
AIP	-0.065531812	1.03E-05
AIPL1	-0.020160766	0.175165989
AIRE	-0.016350162	0.271553206
AIRN	0.006669534	0.653807905
AJAP1	-0.078199101	1.39E-07
AJUBA	0.060071694	5.28E-05
AK1	-0.048943324	0.000991155
AK2	0.021257524	0.152842748
AK3	-0.05093524	0.000609801
AK4	0.062075569	2.94E-05
AK5	0.004142099	0.780609661
AK7	-0.017573311	0.237301899
AK8	-0.007683907	0.605372828
AKAP1	-0.071880717	1.30E-06
AKAP10	-0.019429866	0.191338975
AKAP11	0.014493073	0.32976076
AKAP12	0.09398384	2.39E-10
AKAP13	0.1392009	5.15E-21
AKAP14	-0.038176285	0.010229021
AKAP17A	-0.049120614	0.000949871
AKAP2	0.161845434	6.28E-28
AKAP3	-0.008741245	0.556672661
AKAP4	0.017928234	0.227960568
AKAP5	-0.03922291	0.008328695
AKAP6	-0.046688383	0.001682928
AKAP7	0.039865162	0.007325279
AKAP8	-0.027299932	0.06635071
AKAP8L	-0.050980174	0.000603038
AKAP9	-0.082884122	2.37E-08
AKD1	-0.022455919	0.13099914
AKIP1	-0.055507021	0.0001875
AKIRIN1	0.003826218	0.796959649
AKIRIN2	0.005719106	0.700557608
AKNA	-0.074080535	6.09E-07
AKNAD1	-0.01429779	0.336319633
AKR1A1	-0.022602465	0.128503092
AKR1B1	-0.044146661	0.002978365
AKR1B10	-0.02343316	0.115046252
AKR1B15	-0.006195228	0.676982589
AKR1C1	-0.054360805	0.000254152
AKR1C2	0.001580246	0.91537678
AKR1C3	-0.034640234	0.019807138
AKR1C4	0.01080461	0.46750418
AKR1C6P	0.018057031	0.224636366
AKR1CL1	0.001633142	0.912555305
AKR1D1	-0.018641776	0.209979768
AKR1E2	0.003166412	0.8313919
AKR7A2	0.005952316	0.688972565
AKR7A2P1	0.001260156	0.932471592
AKR7A3	-0.002797094	0.850811709
AKR7L	-0.03047742	0.040379861
AKT1	-0.000629617	0.96623022
AKT1S1	0.04310949	0.003730189
AKT2	-0.000452	0.975753266
AKT3	-0.048969001	0.000985075
AKTIP	0.004982235	0.737611499
ALAD	0.004229677	0.776093387
ALAS1	-0.002774203	0.852018472
ALAS2	-0.024999665	0.092706067
ALB	-0.019058353	0.199968946
ALCAM	-0.037855386	0.010884403
ALDH16A1	0.028172701	0.058123187
ALDH18A1	-0.047041974	0.001551079
ALDH1A1	0.025202199	0.090090977
ALDH1A2	0.018610898	0.210735976
ALDH1A3	-0.007082622	0.633891743
ALDH1B1	-0.040032616	0.007082148
ALDH1L1	0.1603789	1.90E-27
ALDH1L1-AS1	0.00433824	0.770505523
ALDH1L1-AS2	0.074974624	4.45E-07
ALDH1L2	-0.092880948	3.87E-10
ALDH2	-0.049163995	0.000940015
ALDH3A1	0.010412876	0.483800789
ALDH3A2	0.076253397	2.82E-07
ALDH3B1	-0.01560854	0.293895175
ALDH3B2	0.012376378	0.405270381
ALDH4A1	0.017438139	0.240929685
ALDH5A1	-0.034167265	0.021553276
ALDH6A1	0.03989309	0.007284217
ALDH7A1	-0.058652636	7.90E-05
ALDH8A1	-0.010308961	0.488174884
ALDH9A1	0.046506213	0.001754809
ALDOA	0.153415348	3.14E-25
ALDOB	-0.009195993	0.536330853
ALDOC	0.052103173	0.000455052
ALG1	-0.04970449	0.000824901
ALG10	-0.015987141	0.282339968
ALG10B	-0.061234428	3.77E-05
ALG11	-0.046357556	0.001815546
ALG12	0.018661014	0.209509606
ALG13	0.010313804	0.487970548
ALG14	-0.037961589	0.010663484
ALG1L	-0.02383999	0.108873107
ALG1L2	-0.018656061	0.209630579
ALG1L9P	-0.041040435	0.005765854
ALG2	-0.008590355	0.563504367
ALG3	0.000322756	0.982685058
ALG5	-0.041657016	0.005073626
ALG6	-0.035010548	0.018527458
ALG8	0.005295886	0.721758924
ALG9	-0.038985083	0.008730374
ALK	-0.038383605	0.009824506
ALKBH1	-0.040725899	0.00615081
ALKBH2	-0.000999834	0.946397863
ALKBH3	-0.040409265	0.006561553
ALKBH4	-0.029384478	0.048120728
ALKBH5	0.014360437	0.334206475
ALKBH6	-0.031179539	0.03598583
ALKBH7	0.043571474	0.003376233
ALKBH8	-0.037772798	0.011058999
ALLC	-0.004556937	0.759285197
ALMS1	-0.025947555	0.080974103
ALMS1P	-0.026473738	0.075000418
ALOX12	-0.044253447	0.002909387
ALOX12B	-0.019421124	0.191538847
ALOX12P2	-0.015654258	0.292483254
ALOX15	-0.012394713	0.404574906
ALOX15B	0.000809653	0.956582397
ALOX15P1	-0.013304587	0.370964608
ALOX5	0.006972599	0.639171204
ALOX5AP	0.017110295	0.249890081
ALOXE3	-0.000924632	0.950424078
ALPI
ALPK1	-0.018616264	0.210604426
ALPK2	0.089718595	1.49E-09
ALPK3	0.028957596	0.051465483
ALPL	-0.02327296	0.117551337
ALPP	-0.013767832	0.354538575
ALPPL2	-0.018677874	0.209098192
ALS2	0.009254268	0.533751369
ALS2CL	-0.019862116	0.181646648
ALS2CR11	-0.00718793	0.628855951
ALS2CR12	-0.01971883	0.184818356
ALS2CR8	-0.044053503	0.003039755
ALX1	0.00460331	0.756912431
ALX3	-0.009939285	0.50390709
ALX4	0.038583467	0.009448097
ALYREF	-0.00573275	0.699877867
AMACR	0.025606059	0.085053664
AMBN	0.013063617	0.379692773
AMBP	-0.017867139	0.229549605
AMBRA1	-0.041617155	0.005115998
AMD1	-0.038685824	0.009260348
AMDHD1	0.02036556	0.170822724
AMDHD2	-0.021315681	0.151722418
AMELX	-0.010781292	0.468465665
AMELY
AMER1	-0.035323532	0.017502891
AMER2	-0.03339524	0.024691679
AMER3	-0.155837455	5.45E-26
AMFR	0.029111071	0.050241226
AMH	-0.013675398	0.357778976
AMHR2	0.007676459	0.605722515
AMICA1	-0.018907369	0.203556225
AMIGO1	-0.038798159	0.009058132
AMIGO2	0.045275711	0.002319111
AMIGO3	-0.029064718	0.050608378
AMMECR1	0.013741198	0.355470382
AMMECR1L	-0.026252084	0.077471457
AMN	-0.003940441	0.791036777
AMN1	-0.078748367	1.14E-07
AMOT	0.112246937	3.68E-14
AMOTL1	0.001621611	0.913170311
AMOTL2	-0.211945984	4.12E-47
AMPD1	-0.014813611	0.319175816
AMPD2	-0.010752422	0.469657579
AMPD3	-0.01159637	0.435514216
AMPH	-0.011911214	0.423152788
AMT	-0.001403937	0.92478845
AMTN	0.0069208	0.641663155
AMY1A	-0.026384503	0.075987381
AMY1B	0.001097267	0.941183429
AMY1C	-0.016925651	0.255037887
AMY2A	-0.003842645	0.796107096
AMY2B	-0.100798671	1.08E-11
AMZ1	-0.10487498	1.53E-12
AMZ2	0.011668538	0.432662487
AMZ2P1	-0.016299096	0.273053293
ANAPC1	-0.053279539	0.000336853
ANAPC10	-0.019684571	0.18558272
ANAPC11	0.086172555	6.43E-09
ANAPC13	-0.016755241	0.259853843
ANAPC15	-0.01515208	0.30824277
ANAPC16	0.030971922	0.037240578
ANAPC1P1	-0.034260771	0.021197808
ANAPC2	-0.019357216	0.193004659
ANAPC4	-0.064332009	1.49E-05
ANAPC5	-0.045363276	0.002274032
ANAPC7	-0.025810242	0.082594955
ANG	0.041757641	0.004968072
ANGEL1	-0.209270154	6.00E-46
ANGEL2	-0.046175676	0.001892481
ANGPT1	0.03052249	0.040084744
ANGPT2	-0.02383471	0.108951519
ANGPT4	0.00677103	0.648890926
ANGPTL1	0.027890347	0.060686817
ANGPTL2	-0.212857294	1.64E-47
ANGPTL3	-0.004102658	0.782645989
ANGPTL4	0.012558607	0.398389832
ANGPTL5	-0.016612896	0.263924583
ANGPTL6	-0.001744421	0.906623426
ANGPTL7	-0.035346224	0.017430574
ANHX	-0.015025274	0.312309434
ANK1	-0.054953879	0.000217297
ANK2	-0.043148365	0.003699154
ANK3	0.001936568	0.896393154
ANKAR	-0.023485849	0.114231579
ANKDD1A	-0.011760749	0.429034574
ANKDD1B	0.000390159	0.979069829
ANKEF1	6.72E-05	0.996396396
ANKFN1	0.02142676	0.149600018
ANKFY1	-0.003449415	0.816579473
ANKH	-0.01872018	0.208068441
ANKHD1	-0.00846927	0.569015716
ANKHD1-EIF4EBP3	-0.017316474	0.244228169
ANKIB1	-0.005685841	0.702215855
ANKK1	-0.000132121	0.992911597
ANKLE1	-0.046307909	0.001836256
ANKLE2	-0.055345152	0.000195797
ANKMY1	-0.021899834	0.140813761
ANKMY2	-0.042667756	0.004099831
ANKRA2	-0.01452764	0.328608488
ANKRD1	-0.006166861	0.678378657
ANKRD10	0.031210025	0.035804654
ANKRD11	-0.012798568	0.389437528
ANKRD12	0.01599662	0.28205467
ANKRD13A	-0.045366623	0.002272324
ANKRD13B	-0.050974856	0.000603834
ANKRD13C	-0.015647744	0.292684137
ANKRD13D	-0.032728897	0.027711292
ANKRD16	-0.031352511	0.034968146
ANKRD17	-0.015340273	0.302272249
ANKRD18A	-0.009778839	0.510817456
ANKRD18B	-0.045285915	0.002313815
ANKRD18DP	-0.02269386	0.126965214
ANKRD19P	-0.062354471	2.71E-05
ANKRD2	0.015715019	0.290613764
ANKRD20A1	0.001248956	0.933070384
ANKRD20A11P	-0.05663086	0.000138385
ANKRD20A12P	-0.073831992	6.65E-07
ANKRD20A19P	-0.011257008	0.449068518
ANKRD20A2	0.038587043	0.009441482
ANKRD20A3	-0.019018859	0.200902796
ANKRD20A4	0.064473186	1.43E-05
ANKRD20A5P	-0.104494573	1.84E-12
ANKRD20A8P	0.0577908	0.000100565
ANKRD20A9P	-0.004247659	0.775167042
ANKRD22	-0.023214873	0.118470146
ANKRD23	-0.067586684	5.37E-06
ANKRD24	-0.026348716	0.076386151
ANKRD26	-0.046380719	0.001805957
ANKRD26P1	0.010162067	0.494394331
ANKRD26P3	-0.016919404	0.255213329
ANKRD27	-0.038940248	0.008808007
ANKRD28	-0.059418416	6.36E-05
ANKRD29	0.016462055	0.268286079
ANKRD30A	-0.010588279	0.476465985
ANKRD30B	0.003876077	0.79437282
ANKRD30BL	0.012292716	0.408452902
ANKRD30BP2	-0.04165194	0.005079005
ANKRD30BP3	-0.028543544	0.054893404
ANKRD31	0.015405261	0.300228462
ANKRD32	0.011430715	0.442100864
ANKRD33	-0.00515221	0.729006263
ANKRD33B	0.036312851	0.014583591
ANKRD34A	-0.007463785	0.615746602
ANKRD34B	0.033457326	0.024425412
ANKRD34C	-0.002477186	0.867707256
ANKRD35	-0.07304641	8.73E-07
ANKRD36	-0.076583725	2.51E-07
ANKRD36B	-0.075073519	4.30E-07
ANKRD36BP1	0.015399532	0.300408257
ANKRD36BP2	-0.073374185	7.79E-07
ANKRD37	-0.025296889	0.088888883
ANKRD39	-0.056128195	0.00015863
ANKRD40	-0.006026644	0.685295298
ANKRD42	0.037981616	0.010622275
ANKRD44	0.005813641	0.695852873
ANKRD45	-0.040803446	0.00605381
ANKRD46	-0.061795688	3.19E-05
ANKRD49	0.000830966	0.955440684
ANKRD50	0.011580606	0.436138547
ANKRD52	-0.054698795	0.000232487
ANKRD53	-0.01593208	0.284001073
ANKRD54	-0.031691859	0.033042826
ANKRD55	0.006325877	0.670567321
ANKRD6	0.026074641	0.079497055
ANKRD61	-0.025133464	0.090971749
ANKRD62P1-PARP4P3	-0.26893767	8.37E-76
ANKRD63
ANKRD65	0.000132702	0.992880426
ANKRD66	-0.018677874	0.209098192
ANKRD7	-0.003226698	0.828231314
ANKRD9	0.05195242	0.00047273
ANKS1A	-0.035656808	0.016466814
ANKS1B	0.020224288	0.173810088
ANKS3	-0.018353037	0.217128141
ANKS4B	-0.036584458	0.013861234
ANKS6	-0.058744549	7.70E-05
ANKUB1	0.038517854	0.009570226
ANKZF1	-0.027453907	0.064833228
ANLN	0.105145044	1.34E-12
ANO1	0.099574895	1.92E-11
ANO10	-0.038160916	0.010259591
ANO2	-0.01012635	0.495912919
ANO3	-0.021217233	0.153622588
ANO4	-0.031834804	0.032259383
ANO5	-0.054298953	0.000258316
ANO6	0.019560965	0.188359972
ANO7	-0.005500704	0.71147064
ANO8	0.028234394	0.057575197
ANO9	0.008723597	0.557469579
ANP32A	0.010709801	0.471420237
ANP32A-IT1	-0.045376725	0.00226718
ANP32AP1	0.009205716	0.535900035
ANP32B	-0.001044441	0.944010283
ANP32C	-0.028371569	0.05637209
ANP32D	0.001728239	0.907485689
ANP32E	0.129789458	1.88E-18
ANPEP	-0.00573226	0.699902309
ANTXR1	0.012945473	0.384017775
ANTXR2	0.080239719	6.51E-08
ANXA1	0.115197842	7.72E-15
ANXA10	-0.000186073	0.990017176
ANXA11	0.032280279	0.029919115
ANXA13	0.0168333	0.257640048
ANXA2	-0.044982782	0.002475923
ANXA2P1	-0.028738484	0.053256502
ANXA2P2	-0.011708506	0.431087842
ANXA2P3	-0.015159629	0.308001772
ANXA2R	0.068221818	4.37E-06
ANXA3	-0.037392945	0.011894472
ANXA4	0.015424622	0.299621368
ANXA5	0.089076925	1.95E-09
ANXA6	0.087751578	3.38E-09
ANXA7	0.033613973	0.023764642
ANXA8	-0.019543906	0.18874568
ANXA8L1	0.003010339	0.839586839
ANXA8L2	0.024579489	0.098325538
ANXA9	-0.042049189	0.004673357
AOAH	-0.045989968	0.001974115
AOAH-IT1	0.015115521	0.309411619
AOC2	-0.033960572	0.022357486
AOC3	-0.005865129	0.693295329
AOC4	0.008011256	0.590092281
AOX1	0.009361109	0.529038522
AOX2P	0.019937511	0.17999404
AP1AR	-0.08234785	2.91E-08
AP1B1	-0.036489047	0.014111306
AP1B1P1	0.010751975	0.469676043
AP1G1	0.00049718	0.973330521
AP1G2	-0.052948952	0.000366783
AP1M1	-0.036291065	0.014642943
AP1M2	0.002799529	0.850683351
AP1S1	-0.043756017	0.003243601
AP1S2	0.021916564	0.140510447
AP1S3	-0.036895316	0.013073403
AP2A1	0.037821488	0.010955768
AP2A2	-0.034373917	0.020774509
AP2B1	0.051308484	0.000555697
AP2M1	0.027556532	0.063837798
AP2S1	0.03574629	0.016197975
AP3B1	0.040036848	0.007076099
AP3B2	-0.117994967	1.69E-15
AP3D1	-0.017643382	0.235436584
AP3M1	-0.065756144	9.58E-06
AP3M2	-0.048187891	0.001186364
AP3S1	0.028419825	0.055953872
AP3S2	-0.019364556	0.192835892
AP4B1	-0.019974705	0.179182898
AP4B1-AS1	-0.047454474	0.001409312
AP4E1	-0.040897255	0.005938313
AP4M1	-0.003885804	0.793868424
AP4S1	-0.052943673	0.000367281
AP5B1	-0.057298536	0.000115238
AP5M1	-0.02719808	0.06737049
AP5S1	-0.055180766	0.000204574
AP5Z1	-0.041865937	0.004856693
APAF1	-0.00627377	0.673123087
APBA1	-0.050427818	0.000691238
APBA2	-0.014397576	0.332957778
APBA3	-0.007145131	0.630900538
APBB1	-0.066510705	7.56E-06
APBB1IP	0.027258442	0.066764586
APBB2	-0.032028092	0.031225368
APBB3	-0.031295507	0.035300781
APC	-0.070744421	1.91E-06
APC2	-0.07213619	1.19E-06
APCDD1	0.039317162	0.008174136
APCDD1L	-0.006371174	0.668348647
APCDD1L-AS1	0.001067283	0.942787856
APCS	-0.005772072	0.697920214
APEH	-0.053124175	0.000350623
APEX1	-0.009769298	0.5112299
APEX2	-0.011404275	0.443157442
APH1A	0.010670758	0.473038137
APH1B	-0.020721917	0.163458127
API5	-0.018373922	0.216605287
APIP	-0.034722011	0.019518092
APITD1	0.031409894	0.034636007
APITD1-CORT	-0.004855981	0.744024707
APLF	-0.020726971	0.163355422
APLN	-0.015806982	0.287799605
APLNR	0.035933022	0.015649344
APLP1	-0.112353324	3.49E-14
APLP2	0.109717497	1.36E-13
APMAP	-0.048081415	0.001216571
APOA1	0.003801271	0.798254807
APOA1BP	0.03403865	0.022050683
APOA2	-0.00744741	0.616521444
APOA4	-0.010344192	0.486689505
APOA5	0.01319576	0.374890901
APOB	0.00945457	0.524933304
APOBEC1	-0.010781292	0.468465665
APOBEC2	-0.029258162	0.04909088
APOBEC3A	-0.030122948	0.042765808
APOBEC3A_B	-0.024217747	0.103378441
APOBEC3B	-0.016767916	0.259493482
APOBEC3C	-0.04118591	0.005595266
APOBEC3D	-0.040747062	0.0061242
APOBEC3F	-0.053608949	0.000309314
APOBEC3G	-0.022716285	0.12659006
APOBEC3H	0.009302616	0.531616063
APOBEC4	-0.005560924	0.708455581
APOBR	0.007881613	0.596122733
APOC1	0.040603966	0.00630616
APOC1P1	-0.044501659	0.002754649
APOC2	0.034673825	0.019687961
APOC3	0.023188075	0.118895944
APOC4	0.001605621	0.914023151
APOC4-APOC2	-0.006397537	0.667058745
APOD	-0.081799341	3.60E-08
APOE	0.216682339	3.28E-49
APOF	0.02303139	0.121409502
APOH	0.04397194	0.003094449
APOL1	-0.037425835	0.011819981
APOL2	0.033995146	0.022221174
APOL3	0.047680839	0.001336688
APOL4	-0.010533246	0.478760713
APOL5	0.022435012	0.131358285
APOL6	-0.011138175	0.453870764
APOLD1	0.002928879	0.843871049
APOM	-0.032196481	0.030347857
APOO	0.009548649	0.520817452
APOOL	0.024449487	0.100118246
APOPT1	-0.006698327	0.652411503
APP	0.112750759	2.83E-14
APPBP2	0.011384149	0.443962603
APPL1	-0.027518498	0.064205233
APPL2	-0.006068794	0.683213314
APRT	-0.050632768	0.000657199
APTX	-0.074648991	4.99E-07
AQP1	0.029876272	0.044495598
AQP10	0.0072681	0.625033762
AQP11	-0.041289899	0.005476131
AQP12A	-0.008965906	0.546576239
AQP12B	0.023576969	0.112833417
AQP2	-0.013183034	0.375351704
AQP3	0.016047249	0.280534136
AQP4	0.051640546	0.000511354
AQP4-AS1	-0.04198735	0.004734512
AQP5	0.003777964	0.799465322
AQP6	-0.051295514	0.0005575
AQP7	0.046910583	0.001598921
AQP7P1	0.109486402	1.53E-13
AQP7P3	0.16441897	8.79E-29
AQP8	-0.005131287	0.730063686
AQP9	0.02732811	0.066070846
AQPEP	0.029393923	0.048048833
AQR	-0.018089777	0.223796752
AR	-0.049785244	0.00080887
ARAF	-0.042487962	0.004259572
ARAP1	-0.025833884	0.08231402
ARAP2	0.11141859	5.67E-14
ARAP3	-0.024690726	0.096812023
ARC	0.05981841	5.68E-05
ARCN1	0.009416249	0.52661455
AREG	0.018525437	0.212839234
ARF1	0.095119718	1.45E-10
ARF3	-0.041382289	0.00537221
ARF4	0.012680765	0.393817054
ARF5	0.027670716	0.062745114
ARF6	8.85E-05	0.995253242
ARFGAP1	0.000920269	0.950657743
ARFGAP2	-0.078615363	1.19E-07
ARFGAP3	-0.004582129	0.757995913
ARFGEF1	-0.03014386	0.042621815
ARFGEF2	6.94E-07	0.999962763
ARFIP1	-0.026968134	0.069720259
ARFIP2	-0.056887811	0.000129002
ARFRP1	-0.037085363	0.012611491
ARG1	-0.06922015	3.16E-06
ARG2	-0.059133879	6.90E-05
ARGFX	-0.054227951	0.000263175
ARGFXP2	-0.035071323	0.018324499
ARGLU1	0.019575664	0.188028119
ARHGAP1	0.033535713	0.024092797
ARHGAP10	0.070217685	2.27E-06
ARHGAP11A	-0.01144047	0.441711434
ARHGAP11B	0.019757996	0.18394736
ARHGAP12	0.062640897	2.48E-05
ARHGAP15	-0.02296086	0.122554428
ARHGAP17	0.006841835	0.645469767
ARHGAP18	0.029389239	0.048084474
ARHGAP19	0.022593429	0.128655913
ARHGAP19-SLIT1	-0.006654753	0.654525279
ARHGAP20	0.095229773	1.38E-10
ARHGAP21	0.032296502	0.029836715
ARHGAP22	-0.020591042	0.166134521
ARHGAP23	-0.011247687	0.449444169
ARHGAP24	-0.131012118	8.94E-19
ARHGAP25	0.010491675	0.480498087
ARHGAP26	0.002327905	0.875612561
ARHGAP26-AS1	0.014501153	0.329491188
ARHGAP27	-0.002792472	0.851055364
ARHGAP28	-0.03165829	0.033229149
ARHGAP29	0.063207915	2.10E-05
ARHGAP30	0.046213545	0.00187622
ARHGAP31	0.041808849	0.004915122
ARHGAP32	-0.011522826	0.438431404
ARHGAP33	-0.105614351	1.07E-12
ARHGAP35	0.008555721	0.565078178
ARHGAP36	-0.010497326	0.480261734
ARHGAP39	0.002575806	0.862491952
ARHGAP4	0.00884421	0.552034065
ARHGAP40	0.023857172	0.108618277
ARHGAP42	0.097136192	5.87E-11
ARHGAP44	-0.011495988	0.439498765
ARHGAP5	0.031862926	0.032107145
ARHGAP5-AS1	0.004461346	0.764183454
ARHGAP6	0.205299126	2.99E-44
ARHGAP8	-0.015801588	0.287964169
ARHGAP9	0.000809322	0.956600122
ARHGDIA	-0.002457307	0.868759236
ARHGDIB	0.03064512	0.039290997
ARHGDIG	-0.043770484	0.003233406
ARHGEF1	0.051912826	0.000477478
ARHGEF10	0.0265343	0.074336571
ARHGEF10L	0.004058693	0.784917675
ARHGEF11	-0.059171652	6.82E-05
ARHGEF12	0.009951433	0.503385863
ARHGEF15	-0.002541505	0.864305196
ARHGEF16	-0.00391185	0.792518209
ARHGEF17	0.024298522	0.102232628
ARHGEF18	-0.040483725	0.006462804
ARHGEF19	0.007793114	0.600255391
ARHGEF2	-0.078060513	1.46E-07
ARHGEF25	-0.071748532	1.36E-06
ARHGEF26	0.107703233	3.78E-13
ARHGEF26-AS1	0.012688812	0.39351696
ARHGEF28	0.007784548	0.600656084
ARHGEF3	-0.016622475	0.263649281
ARHGEF3-AS1	0.011414976	0.442729635
ARHGEF33	-0.029645257	0.046168722
ARHGEF35	0.012468509	0.401782885
ARHGEF37	-0.033334782	0.024953371
ARHGEF38	-0.013389956	0.367902552
ARHGEF38-IT1	0.001989028	0.893603004
ARHGEF39	-0.042740394	0.004036851
ARHGEF4	0.043605089	0.003351712
ARHGEF40	0.025767664	0.083102856
ARHGEF5	0.008513101	0.567017718
ARHGEF6	0.179428731	4.83E-34
ARHGEF7	-0.002272888	0.878529204
ARHGEF9	-0.056024267	0.000163149
ARID1A	0.01440523	0.332700801
ARID1B	0.011949231	0.421674212
ARID2	-0.024308858	0.102086734
ARID3A	-0.00736543	0.620406951
ARID3B	-0.002194187	0.882704315
ARID3C	-0.011682742	0.43210252
ARID4A	-0.059770945	5.75E-05
ARID4B	-0.024022014	0.106197309
ARID5A	0.126380029	1.43E-17
ARID5B	0.041666978	0.005063087
ARIH1	-0.017209793	0.247146409
ARIH2	-0.03436471	0.020808678
ARIH2OS	-0.012346317	0.40641221
ARL1	0.020558919	0.166796451
ARL10	-0.015036235	0.311956508
ARL11	-0.044867584	0.002540205
ARL13A	-0.004709947	0.75146479
ARL13B	0.042051845	0.004670746
ARL14	-0.003743038	0.801280189
ARL14EP	-0.05215064	0.000449615
ARL14EPL	-0.007667295	0.60615297
ARL15	-0.025758621	0.083211053
ARL16	-0.038496673	0.009609951
ARL17A	-0.068635828	3.83E-06
ARL17B	0.023362078	0.116152545
ARL2	-0.018596333	0.211093355
ARL2-SNX15	-0.006590095	0.657666889
ARL2BP	-0.017859257	0.229755196
ARL3	0.010101061	0.496989692
ARL4A	-0.040824551	0.006027652
ARL4C	0.01457214	0.32712889
ARL4D	-0.029180867	0.049692591
ARL5A	-0.03395363	0.022384944
ARL5B	-0.038191026	0.010199778
ARL5C	0.010705691	0.471590396
ARL6	-0.012640386	0.395325052
ARL6IP1	0.076455124	2.63E-07
ARL6IP4	0.018705915	0.208415249
ARL6IP5	-0.009954334	0.503261475
ARL6IP6	0.038891087	0.008893841
ARL8A	-0.033362765	0.024831947
ARL8B	-0.017027041	0.252202104
ARL9	0.00341971	0.818131289
ARMC1	-0.044104502	0.003006006
ARMC10	-0.023143117	0.119612956
ARMC12	-0.026718357	0.072348449
ARMC2	0.04475953	0.002601883
ARMC3	0.035754903	0.016172302
ARMC4	-0.027660866	0.062838763
ARMC5	-0.033479544	0.024330736
ARMC6	-0.047055819	0.001546115
ARMC7	-0.035684744	0.016382467
ARMC8	-0.038868819	0.008932964
ARMC9	-0.029264681	0.049040413
ARMCX1	-0.034916302	0.018846084
ARMCX2	0.023948618	0.107269914
ARMCX3	-0.047976081	0.001247152
ARMCX4	-0.038998985	0.008706426
ARMCX5	-0.018875136	0.204328067
ARMCX5-GPRASP2	-0.019901489	0.180782213
ARMCX6	0.018704891	0.208440151
ARMS2	0.007632348	0.607795644
ARNT	-0.002167556	0.884117824
ARNT2	0.002804133	0.850440703
ARNTL	0.003820698	0.797246192
ARNTL2	-0.029296552	0.04879431
ARPC1A	-0.000980154	0.947451377
ARPC1B	0.070697037	1.94E-06
ARPC2	0.045834689	0.002044839
ARPC3	0.058922969	7.32E-05
ARPC4	0.043253239	0.003616597
ARPC4-TTLL3	-0.02503896	0.092193997
ARPC5	0.035337665	0.017457821
ARPC5L	-0.027429832	0.06506859
ARPP19	0.047071571	0.001540485
ARPP21	-0.176223712	7.04E-33
ARR3	0.020407473	0.169943851
ARRB1	-0.032727076	0.027719961
ARRB2	-0.024192333	0.103741059
ARRDC1	-0.009163539	0.537770105
ARRDC2	0.049398584	0.000888337
ARRDC3	0.051191858	0.000572103
ARRDC3-AS1	-0.022176019	0.135870812
ARRDC4	-0.062307438	2.74E-05
ARRDC5	-0.003853035	0.795568035
ARSA	-0.029102975	0.050305188
ARSB	-0.021990321	0.139179295
ARSD	-0.013223768	0.373877962
ARSE	0.091381734	7.39E-10
ARSF	0.020135652	0.175704232
ARSG	-0.059262656	6.65E-05
ARSH	0.022107152	0.137090626
ARSI	-0.023442232	0.114905653
ARSJ	0.099773015	1.75E-11
ARSK	-0.017572659	0.237319302
ART1	-0.013353925	0.369193015
ART3	0.184047852	9.30E-36
ART4	0.004282946	0.773350091
ART5	-0.017910811	0.228412937
ARTN	-0.016394671	0.270250341
ARV1	-0.038643503	0.009337568
ARVCF	-0.011882106	0.42428694
ARX	0.007568253	0.610813535
AS3MT	-0.035570016	0.016731307
ASAH1	0.037480472	0.01169715
ASAH2	-0.003047063	0.837657001
ASAH2B	-0.045859903	0.0020332
ASAP1	0.070116198	2.35E-06
ASAP1-IT1	-0.004737502	0.750059142
ASAP2	0.046370068	0.00181036
ASAP3	0.045873146	0.00202711
ASB1	-0.038235654	0.010111695
ASB10	0.030195368	0.042268895
ASB11	-0.016074418	0.279720502
ASB12	0.007317461	0.622685388
ASB13	-0.087457346	3.81E-09
ASB14	-0.01986519	0.181579052
ASB15	0.025096141	0.091452893
ASB16	-0.038802443	0.009050499
ASB16-AS1	-0.051237332	0.000565653
ASB17	-0.014724961	0.322080791
ASB18	0.029477523	0.047416451
ASB2	-0.020926686	0.159335956
ASB3	0.006160364	0.678698538
ASB4	-0.030217287	0.042119458
ASB5	0.038946566	0.008797031
ASB6	-0.039001039	0.008702893
ASB7	0.02223489	0.134834721
ASB8	-0.05066767	0.00065156
ASB9	0.010680981	0.472614204
ASB9P1	-0.064704179	1.33E-05
ASCC1	-0.024994706	0.09277086
ASCC2	-0.093115995	3.50E-10
ASCC3	0.030319244	0.041430229
ASCL1	-0.046869096	0.001614307
ASCL2	-0.010781292	0.468465665
ASCL3	0.000574641	0.969177372
ASCL4	-0.021569736	0.146901566
ASCL5	-0.01473996	0.321588088
ASF1A	-0.035113507	0.018184771
ASF1B	0.001681959	0.909952428
ASGR1	-0.031980623	0.031476639
ASGR2	-0.021569736	0.146901566
ASH1L	-0.019207444	0.196472142
ASH1L-AS1	-0.018005127	0.225971796
ASH2L	-0.036474288	0.014150342
ASIC1	-0.273569961	1.79E-78
ASIC2	0.000259882	0.986057685
ASIC3	-0.045687252	0.002114136
ASIC4	-0.193152204	2.83E-39
ASIC5	0.002825767	0.849300585
ASIP	-0.014849693	0.317998383
ASL	0.022706564	0.126752578
ASMT	-0.018851094	0.204905181
ASMTL	-0.013077027	0.379203756
ASMTL-AS1	-0.061315611	3.68E-05
ASNA1	1.25E-05	0.999330922
ASNS	-0.073593705	7.22E-07
ASNSD1	-0.026210417	0.07794329
ASPA	0.006393073	0.667277092
ASPDH	-0.018450377	0.214698976
ASPG	-0.018677874	0.209098192
ASPH	0.074586407	5.10E-07
ASPHD1	-0.11346227	1.95E-14
ASPHD2	-0.007139915	0.631149886
ASPM	0.058339286	8.63E-05
ASPN	-0.045032316	0.002448743
ASPRV1	-0.018634615	0.210154955
ASPSCR1	-0.037428553	0.011813842
ASRGL1	-0.025442752	0.087062463
ASS1	0.009303312	0.531585349
ASTE1	-0.030362201	0.041142708
ASTL	0.013808102	0.353132682
ASTN1	-0.014831214	0.318601038
ASTN2	-0.00077715	0.958323768
ASUN	-0.054108558	0.000271538
ASXL1	-0.026753957	0.071968976
ASXL2	-0.018242961	0.219898863
ASXL3	-0.040571837	0.006347679
ASZ1	0.004926806	0.740424861
ATAD1	-0.053980819	0.000280762
ATAD2	0.03370456	0.023389649
ATAD2B	-0.032567278	0.028489938
ATAD3A	-0.026686773	0.072686484
ATAD3B	-1.47E-05	0.999211757
ATAD3C	-0.021665163	0.145121335
ATAD5	-0.061528128	3.45E-05
ATAT1	-0.090262346	1.19E-09
ATCAY	-0.205030788	3.88E-44
ATE1	-0.093805154	2.59E-10
ATF1	-0.059133487	6.90E-05
ATF2	-0.0721875	1.17E-06
ATF3	0.113055864	2.41E-14
ATF4	-0.044668004	0.002655195
ATF5	-0.02706873	0.068684147
ATF6	-0.051935665	0.000474734
ATF6B	-0.047206377	0.001493073
ATF7	-0.007928309	0.59394738
ATF7IP	-0.078905579	1.07E-07
ATF7IP2	-0.034584617	0.020005849
ATG10	0.033051098	0.026213606
ATG12	-0.051953694	0.000472578
ATG13	-0.068981903	3.42E-06
ATG14	-0.103427589	3.09E-12
ATG16L1	-0.01293883	0.384261872
ATG16L2	-0.049968339	0.000773587
ATG2A	-0.048117919	0.001206136
ATG2B	-0.066476177	7.64E-06
ATG3	0.005976669	0.6877669
ATG4A	-0.027865665	0.060915306
ATG4B	0.015674052	0.29187334
ATG4C	0.011891846	0.42390725
ATG4D	0.002891143	0.84585725
ATG5	-0.009115301	0.539912892
ATG7	0.001004325	0.946157458
ATG9A	-0.02962696	0.046303468
ATG9B	-0.0394749	0.007921203
ATHL1	0.080243503	6.50E-08
ATIC	-0.041343706	0.005415391
ATL1	-0.04827764	0.001161442
ATL2	-0.05257251	0.000403885
ATL3	-0.014511281	0.329153485
ATM	-0.042412808	0.004328
ATMIN	-0.019963121	0.179435243
ATN1	0.001195418	0.935933085
ATOH1	-0.021569736	0.146901566
ATOH7	-0.008158339	0.583284819
ATOH8	-0.083965205	1.55E-08
ATOX1	0.002418277	0.87082529
ATP10A	0.063458755	1.94E-05
ATP10B	0.012939075	0.384252876
ATP10D	0.076450865	2.63E-07
ATP11A	-0.0116508	0.433362414
ATP11B	-0.046031412	0.001955622
ATP11C	0.008613675	0.562445922
ATP12A	-0.020095319	0.176571197
ATP13A1	-0.044118977	0.002996489
ATP13A2	-0.038715651	0.009206267
ATP13A3	-0.030255718	0.041858536
ATP13A4	0.095735827	1.10E-10
ATP13A5	0.006650009	0.654755559
ATP1A1	-0.119320849	8.13E-16
ATP1A1OS	-0.028595265	0.054455072
ATP1A2	0.006532517	0.660469657
ATP1A3	-0.074239562	5.77E-07
ATP1A4	0.016727752	0.260636538
ATP1B1	0.065802703	9.44E-06
ATP1B2	0.105070185	1.39E-12
ATP1B3	-0.004791636	0.747300012
ATP1B4	-0.05965363	5.95E-05
ATP2A1	-0.007622781	0.608245691
ATP2A2	-0.065886472	9.20E-06
ATP2A3	0.01852229	0.212916966
ATP2B1	-0.012099529	0.415858353
ATP2B2	0.013427914	0.36654615
ATP2B3	-0.048882702	0.001005649
ATP2B4	0.089219856	1.84E-09
ATP2C1	-0.048158227	0.001194709
ATP2C2	-0.030247266	0.041915803
ATP4A	-0.004220801	0.776550766
ATP4B	-0.008125504	0.584801353
ATP5A1	0.083307727	2.01E-08
ATP5B	-0.005193192	0.726936555
ATP5C1	0.049226191	0.000926049
ATP5D	0.065359708	1.08E-05
ATP5E	0.063681913	1.82E-05
ATP5EP2	0.028634533	0.054124228
ATP5F1	0.025277314	0.089136323
ATP5G1	-0.049972865	0.000772734
ATP5G2	0.001946189	0.895881339
ATP5G3	-0.001113418	0.940319279
ATP5H	0.051334186	0.000552141
ATP5I	0.00655903	0.659178455
ATP5J	0.067684195	5.20E-06
ATP5J2	0.037602362	0.011427196
ATP5J2-PTCD1	-0.013807584	0.353150754
ATP5L	0.034094974	0.021831638
ATP5L2	-0.024950561	0.093349183
ATP5O	0.101991697	6.15E-12
ATP5S	-0.053852441	0.000290328
ATP5SL	-0.03796057	0.010665585
ATP6AP1	-0.034271928	0.021155737
ATP6AP1L	0.008614496	0.562408657
ATP6AP2	0.021287758	0.152259535
ATP6V0A1	-0.074369116	5.51E-07
ATP6V0A2	-0.07155972	1.45E-06
ATP6V0A4	-0.017923131	0.228092992
ATP6V0B	-0.014321076	0.335533159
ATP6V0C	-0.038268618	0.010047069
ATP6V0CP3	0.008994233	0.545309652
ATP6V0D1	-0.09803992	3.89E-11
ATP6V0D2	-0.010538064	0.47855955
ATP6V0E1	-0.025727341	0.083586192
ATP6V0E2	-0.02460937	0.097917121
ATP6V0E2-AS1	-0.034831091	0.019138277
ATP6V1A	-0.077956809	1.52E-07
ATP6V1B1	0.022405213	0.131871493
ATP6V1B2	-0.039676226	0.007608569
ATP6V1C1	-0.027626018	0.063170998
ATP6V1C2	-0.016614497	0.263878552
ATP6V1D	-0.029368018	0.048246228
ATP6V1E1	-0.054333507	0.000255982
ATP6V1E2	-0.007149938	0.630670747
ATP6V1F	-0.013530272	0.362903963
ATP6V1G1	0.008670737	0.55985995
ATP6V1G2	-0.070626067	1.98E-06
ATP6V1G2-DDX39B	-0.009040154	0.543259516
ATP6V1G3	-0.015248735	0.305166682
ATP6V1H	-0.075984978	3.11E-07
ATP7A	-0.021134313	0.155237017
ATP7B	0.013575498	0.361301936
ATP8A1	-0.118248687	1.47E-15
ATP8A2	-0.045006548	0.002462848
ATP8B1	-0.001982344	0.893958413
ATP8B2	-0.041768981	0.004956302
ATP8B3	-0.005332661	0.719907932
ATP8B4	-0.023802511	0.109430622
ATP8B5P	0.009887112	0.506148733
ATP9A	-0.007969492	0.592031876
ATP9B	0.002684206	0.856766346
ATPAF1	-0.009702876	0.514106317
ATPAF2	-0.0356747	0.016412748
ATPBD4	-0.021694591	0.144575683
ATPBD4-AS1	0.006651524	0.654682012
ATPIF1	0.010282921	0.489274314
ATR	-0.0502323	0.00072523
ATRAID	0.061869069	3.12E-05
ATRIP	-0.034286014	0.021102724
ATRN	-0.003956957	0.79018134
ATRNL1	-0.09355108	2.89E-10
ATRX	-0.04023884	0.006792692
ATXN1	-0.066502716	7.58E-06
ATXN10	0.01890234	0.203676495
ATXN1L	-0.027989578	0.059775377
ATXN2	-0.021356638	0.150937191
ATXN2L	-0.01880454	0.206026018
ATXN3	-0.000173392	0.990697468
ATXN3L	0.00795252	0.592820934
ATXN7	-0.015089313	0.31025129
ATXN7L1	-0.020310705	0.171978083
ATXN7L2	-0.121261924	2.74E-16
ATXN7L3	-0.019412065	0.191746115
ATXN7L3B	-0.064476969	1.42E-05
ATXN8OS	-0.103431778	3.09E-12
AUH	-0.031154923	0.036132687
AUNIP	-0.001290663	0.930840872
AUP1	0.022657971	0.127567394
AURKA	-0.014287413	0.336670501
AURKAIP1	-0.006649186	0.654795532
AURKAPS1	-0.001852761	0.900853162
AURKB	0.048942339	0.000991389
AURKC	-0.00672878	0.650935907
AUTS2	0.006931854	0.64113102
AVEN	0.008508411	0.56723133
AVIL	-0.034888015	0.018942647
AVL9	-0.027498002	0.064403956
AVP	-0.000664378	0.964367011
AVPI1	-0.007067827	0.63460064
AVPR1A	-0.001474925	0.920997677
AVPR1B	-0.018677874	0.209098192
AVPR2	0.018022472	0.225524898
AWAT1	0.032675315	0.027967381
AWAT2	0.009490497	0.523359548
AXDND1	0.023158886	0.119361076
AXIN1	-0.007419675	0.61783475
AXIN2	-0.001235009	0.933816044
AXL	-0.007357676	0.620775008
AZGP1	-0.107892534	3.43E-13
AZGP1P1	-0.038377768	0.009835697
AZI1	-0.038579735	0.009455006
AZI2	-0.032322029	0.029707454
AZIN1	-0.040973249	0.005846208
AZU1	-0.00774383	0.6025624
B2M	0.253061728	4.81E-67
B3GALNT1	-0.068299601	4.27E-06
B3GALNT2	0.062311625	2.74E-05
B3GALT1	-0.015077473	0.310631164
B3GALT2	-0.039878883	0.00730508
B3GALT4	0.000609413	0.96731325
B3GALT5	0.035916794	0.015696368
B3GALT6	-0.012026684	0.418671195
B3GALTL	0.072157433	1.18E-06
B3GAT1	-0.021630538	0.145765352
B3GAT2	0.119634411	6.83E-16
B3GAT3	-0.013206838	0.37449004
B3GNT1	-0.021653997	0.145328773
B3GNT2	0.003813825	0.797602952
B3GNT3	0.014659074	0.324250971
B3GNT4	-0.019880271	0.181247682
B3GNT5	-0.01541148	0.300033375
B3GNT6	-0.030782867	0.038415349
B3GNT7	-0.023268093	0.1176281
B3GNT8	-0.018740017	0.207586842
B3GNT9	0.04467717	0.002649812
B3GNTL1	-0.047793324	0.001301898
B4GALNT1	-0.125759414	2.07E-17
B4GALNT2	0.020790102	0.162076676
B4GALNT3	-0.011850861	0.425506349
B4GALNT4	-0.107174569	4.92E-13
B4GALT1	0.035001312	0.018558475
B4GALT2	-0.0168546	0.257038254
B4GALT3	-0.044373437	0.00283362
B4GALT4	0.010962226	0.461034015
B4GALT5	-0.037965394	0.010655644
B4GALT6	-0.013467993	0.365117335
B4GALT7	-0.041958139	0.004763651
B9D1	0.007630862	0.607865524
B9D2	0.039225909	0.008323736
BAALC	0.088550944	2.43E-09
BAAT	-0.013545637	0.362359186
BABAM1	-0.001913276	0.897632396
BACE1	-0.060853242	4.21E-05
BACE1-AS	-0.016903984	0.255646748
BACE2	0.075241305	4.05E-07
BACH1	0.041799532	0.004924717
BACH2	-0.019047599	0.200222913
BAD	0.031769771	0.032613815
BAG1	-0.093222166	3.34E-10
BAG2	-0.02509899	0.091416085
BAG3	0.163270471	2.12E-28
BAG4	-0.022177687	0.135841368
BAG5	-0.048546541	0.001089638
BAG6	-0.041944092	0.004777721
BAGE	0.009186225	0.536763823
BAGE2	-0.022507957	0.130108534
BAGE3	-0.022507957	0.130108534
BAGE4	-0.020054762	0.177446222
BAGE5	-0.005092087	0.732046251
BAHCC1	-0.050209281	0.000729333
BAHD1	-0.038395939	0.009800896
BAI1	0.069687283	2.71E-06
BAI2	-0.043531832	0.003405361
BAI3	0.032389945	0.029365896
BAIAP2	0.028543638	0.054892607
BAIAP2-AS1	-0.018650437	0.209768004
BAIAP2L1	-0.00068799	0.963101485
BAIAP2L2	-0.02218272	0.135752577
BAIAP3	0.044164755	0.002966573
BAK1	-0.052043279	0.000462001
BAMBI	-0.001495003	0.919925776
BANCR	-0.000462425	0.975194252
BANF1	0.044622266	0.002682209
BANF2	-0.010781292	0.468465665
BANK1	0.025830871	0.082349786
BANP	0.013780459	0.354097394
BAP1	-0.054905263	0.000220119
BARD1	0.086848416	4.89E-09
BARHL1	-0.007838313	0.598143076
BARHL2	0.01150915	0.438975135
BARX1	0.064450009	1.44E-05
BARX2	0.003466929	0.815664893
BASP1	-0.005594158	0.706793566
BASP1P1	0.027409841	0.065264566
BATF	-0.026423265	0.075557365
BATF2	0.025666297	0.08432222
BATF3	0.073913541	6.46E-07
BAX	0.023800491	0.109460723
BAZ1A	-0.000168369	0.990966934
BAZ1B	-0.047574115	0.001370487
BAZ2A	-0.043006906	0.003813223
BAZ2B	-0.021486722	0.14846375
BBC3	-0.013750887	0.355131216
BBIP1	-0.02002198	0.178155849
BBOX1	0.185609558	2.39E-36
BBS1	-0.018986727	0.201664915
BBS10	-0.021190594	0.154139853
BBS12	0.006650929	0.654710884
BBS2	0.071055912	1.72E-06
BBS4	-0.004804376	0.746651158
BBS5	-0.033695307	0.023427716
BBS7	-0.040496713	0.006445717
BBS9	0.015216589	0.306187471
BBX	-0.032104412	0.03082499
BCAM	0.082817091	2.43E-08
BCAN	0.081428483	4.15E-08
BCAP29	0.049748016	0.000816224
BCAP31	0.073588711	7.23E-07
BCAR1	-0.136764661	2.47E-20
BCAR3	0.028868736	0.052185654
BCAR4	0.00708588	0.633735707
BCAS1	-0.023940657	0.107386762
BCAS2	-0.034031527	0.022078518
BCAS3	-0.039973176	0.007167609
BCAS4	0.021434391	0.149455031
BCAT1	0.09710066	5.96E-11
BCAT2	-0.032765229	0.0275388
BCCIP	0.043410056	0.003496273
BCDIN3D	-0.034588058	0.019993506
BCDIN3D-AS1	-0.008638318	0.561328446
BCHE	0.056368786	0.000148615
BCKDHA	-0.035579098	0.016703458
BCKDHB	0.015382786	0.300934235
BCKDK	0.006921374	0.641635506
BCL10	-0.013942206	0.348476335
BCL11A	0.208657306	1.10E-45
BCL11B	-0.078547117	1.22E-07
BCL2	0.026703399	0.072508383
BCL2A1	0.008661107	0.560295949
BCL2L1	0.065128957	1.16E-05
BCL2L10	-0.004149793	0.780212571
BCL2L11	0.095520238	1.21E-10
BCL2L12	0.110105981	1.12E-13
BCL2L13	-0.001063584	0.942985785
BCL2L14	-0.033209482	0.025503384
BCL2L15	-0.037011552	0.012789146
BCL2L2	-0.036108095	0.015149884
BCL2L2-PABPN1	-0.050029435	0.000762136
BCL3	-0.012927875	0.384664597
BCL6	-0.030994626	0.037101579
BCL6B	0.011735912	0.430009982
BCL7A	-0.097327235	5.38E-11
BCL7B	-0.049033027	0.000970064
BCL7C	0.031825555	0.03230959
BCL9	-0.028056162	0.05917019
BCL9L	-0.041634446	0.005097579
BCLAF1	-0.013174024	0.37567817
BCMO1	0.024456132	0.100025988
BCO2	-0.000209703	0.988749514
BCOR	0.002524118	0.865224605
BCORL1	0.03447162	0.020414934
BCORP1	-0.015546385	0.295822098
BCR	-0.030685953	0.039029673
BCRP2	-0.027039926	0.068979514
BCRP3	-0.015711049	0.290735662
BCS1L	-0.023360874	0.116171359
BCYRN1	-0.051551966	0.000522849
BDH1	-0.0644265	1.45E-05
BDH2	0.209584916	4.39E-46
BDKRB1	-0.006436553	0.665151475
BDKRB2	0.002234271	0.880577455
BDNF	-0.023231393	0.118208275
BDNF-AS	-0.031977732	0.031492001
BDP1	0.004622898	0.755910828
BEAN1	0.001121583	0.939882441
BECN1	-0.00253876	0.86445036
BEGAIN	0.019072603	0.199632753
BEND2	0.003544922	0.81159511
BEND3	-0.040311732	0.006692951
BEND3P3	-0.061564106	3.42E-05
BEND4	-0.024160534	0.104196191
BEND5	-0.041836571	0.00488667
BEND6	-0.016310495	0.272717941
BEND7	-0.024156599	0.104252614
BEST1	-0.039795722	0.007428279
BEST2	-0.009783079	0.510634181
BEST3	-0.159384034	3.99E-27
BEST4	0.005654444	0.703782338
BET1	-0.042088604	0.004634752
BET1L	-0.027531331	0.064081059
BET3L	0.000770342	0.958688517
BEX1	-0.07856089	1.22E-07
BEX2	-0.101083333	9.46E-12
BEX4	0.013291808	0.371424342
BEX5	-0.012504023	0.400443399
BFAR	-0.055768975	0.00017477
BFSP1	0.027852004	0.061042073
BFSP2	0.031753028	0.032705607
BGLAP	-0.006175283	0.677964034
BGN	-0.119557449	7.13E-16
BHLHA15	-0.007096708	0.633217179
BHLHA9
BHLHB9	-0.011174465	0.452401156
BHLHE22	-0.021990281	0.139180014
BHLHE23	0.00720522	0.628030785
BHLHE40	0.103007418	3.79E-12
BHLHE40-AS1	0.043399553	0.003504217
BHLHE41	0.036165142	0.014990195
BHMT	-0.00825355	0.578897727
BHMT2	-0.041537601	0.005201519
BICC1	-0.008026245	0.58939684
BICD1	-0.006809373	0.647037312
BICD2	-0.013605345	0.360247129
BID	-0.009293854	0.532002703
BIK	0.000498436	0.973263224
BIN1	-0.148241898	1.20E-23
BIN2	0.004189659	0.778156141
BIN3	0.017291013	0.244922455
BIRC2	0.020309269	0.172008424
BIRC3	0.019838209	0.182173022
BIRC5	0.047421325	0.001420247
BIRC6	-0.043404443	0.003500516
BIRC7	0.019921849	0.180336429
BIRC8	0.003776147	0.799559709
BIVM	-0.072634991	1.01E-06
BIVM-ERCC5	-0.04471737	0.002626318
BLCAP	-0.025118547	0.091163794
BLID	0.0306018	0.039569852
BLK	0.084133535	1.45E-08
BLM	0.11150821	5.41E-14
BLMH	-0.038347328	0.009894242
BLNK	0.019288322	0.194594043
BLOC1S1	-0.025326537	0.088515174
BLOC1S1-RDH5	-0.053293642	0.000335628
BLOC1S2	-0.025372108	0.087943212
BLOC1S3	0.002916141	0.844541406
BLOC1S4	-0.017405788	0.241803666
BLOC1S5	-0.012587468	0.397306604
BLOC1S5-TXNDC5	-0.026023163	0.080092692
BLOC1S6	-0.099951012	1.61E-11
BLVRA	-0.008509635	0.567175598
BLVRB	0.059556047	6.12E-05
BLZF1	-0.014567711	0.327275978
BMF	-0.051584346	0.000518619
BMI1	-0.0211396	0.155133709
BMP1	0.026725635	0.072270741
BMP10	0.000243553	0.986933632
BMP15	0.007528253	0.61270031
BMP2	-0.105831726	9.58E-13
BMP2K	-0.001051179	0.943649648
BMP3	-0.022916444	0.123279747
BMP4	-0.072164525	1.18E-06
BMP5	0.010443866	0.482500443
BMP6	0.008516007	0.566885369
BMP7	0.002172723	0.883843532
BMP8A	-0.056530185	0.000142234
BMP8B	-0.052959408	0.0003658
BMPER	-0.072617073	1.01E-06
BMPR1A	0.066668775	7.19E-06
BMPR1B	0.110098066	1.12E-13
BMPR2	-0.009256168	0.533667351
BMS1	0.014991358	0.313403087
BMS1P1	-0.110833708	7.68E-14
BMS1P2	-0.124577883	4.11E-17
BMS1P4	-0.05196303	0.000471466
BMS1P5	-0.107982773	3.28E-13
BMS1P6	-0.12579317	2.03E-17
BMX	0.015391432	0.300662606
BNC1	-0.021241811	0.153146514
BNC2	-0.001855755	0.90069381
BNIP1	-0.038992991	0.008716744
BNIP2	-0.013455232	0.365571864
BNIP3	0.068374076	4.16E-06
BNIP3L	0.023197216	0.118750563
BNIPL	-0.055278412	0.000199317
BOC	-0.104764479	1.62E-12
BOD1	-0.051873653	0.00048222
BOD1L1	-0.015280612	0.304156655
BOD1L2	-0.005678329	0.702590543
BOK	-0.001520769	0.918550491
BOK-AS1	0.011808093	0.427178754
BOLA1	-0.03400721	0.02217378
BOLA2	-0.020716656	0.163565067
BOLA2B	-0.020716656	0.163565067
BOLA3	0.017967954	0.226931691
BOLA3-AS1	-0.020220118	0.173898845
BOLL	0.016815439	0.25814544
BOP1	-0.045622079	0.002145448
BORA	0.019789199	0.183255621
BPESC1	-0.020284992	0.172521671
BPGM	0.028323539	0.056790943
BPHL	-0.058814176	7.55E-05
BPI	-0.023250802	0.117901164
BPIFA1	-0.015248735	0.305166682
BPIFA2	-0.021569736	0.146901566
BPIFA3	-0.015248735	0.305166682
BPIFA4P	-0.011827375	0.426424291
BPIFB1	0.004129065	0.781282462
BPIFB2	-0.048703846	0.001049559
BPIFB3	0.026530734	0.074375527
BPIFB4	0.019500479	0.189730133
BPIFB6	-0.021569736	0.146901566
BPIFC	-0.000432885	0.976778394
BPNT1	-0.027670861	0.062743739
BPTF	-0.088710312	2.27E-09
BPY2	0.014513232	0.329088444
BPY2B	0.014513232	0.329088444
BPY2C	0.014513232	0.329088444
BRAF	-0.055635577	0.000181148
BRAP	-0.053355042	0.000330345
BRAT1	0.027285431	0.066495125
BRCA1	0.019439275	0.191124013
BRCA2	0.017603576	0.236494965
BRCC3	-0.01005224	0.499071896
BRD1	-0.065126034	1.17E-05
BRD2	-0.061961355	3.04E-05
BRD3	-0.023850893	0.108711347
BRD4	-0.008445446	0.570103126
BRD7	-0.008776188	0.55509632
BRD7P3	0.022294819	0.133786281
BRD8	-0.036469006	0.014164337
BRD9	0.013036054	0.380699097
BRDT	-0.044589348	0.002701806
BRE	-0.03762745	0.011372326
BRE-AS1	-0.008416527	0.571424399
BREA2	-0.027481786	0.064561552
BRF1	-0.025504367	0.086300102
BRF2	-0.030559733	0.039842252
BRI3	-0.027727417	0.062208284
BRI3BP	0.00293129	0.843744162
BRICD5	0.001425674	0.923627503
BRIP1	-0.052153522	0.000449287
BRIX1	0.049792002	0.000807542
BRK1	0.032078697	0.030959398
BRMS1	-0.002222682	0.881192258
BRMS1L	-0.036841599	0.013206646
BROX	0.030275761	0.041722997
BRPF1	-0.018237166	0.220045425
BRPF3	-0.096460696	7.96E-11
BRS3	0.003048587	0.837576942
BRSK1	-0.016274586	0.273775272
BRSK2	-0.10245115	4.94E-12
BRWD1	0.023016347	0.121652981
BRWD1-AS1	0.031064111	0.036678903
BRWD1-IT2	0.035943962	0.015617715
BRWD3	-0.031085905	0.03654718
BSCL2	0.040276689	0.006740735
BSDC1	-0.021173303	0.154476295
BSG	0.108942451	2.02E-13
BSN	-0.131856847	5.33E-19
BSN-AS2	-0.033082923	0.026069541
BSND	-0.00218051	0.883430207
BSPH1	-0.010781292	0.468465665
BSPRY	-0.008073225	0.587219685
BST1	0.013433414	0.366349868
BST2	0.049066356	0.000962334
BSX	-0.010781292	0.468465665
BTAF1	-0.030528221	0.040047343
BTBD1	-0.023660572	0.11156248
BTBD10	-0.039038931	0.00863794
BTBD11	-0.01272072	0.392328345
BTBD16	-0.016281421	0.273573814
BTBD17	-0.119136392	9.01E-16
BTBD18	-0.016931096	0.254885032
BTBD19	0.008415342	0.571478583
BTBD2	-0.017567282	0.237462878
BTBD3	0.082393356	2.86E-08
BTBD6	0.016730189	0.26056709
BTBD7	-0.022081766	0.137542401
BTBD8	-0.03400409	0.022186029
BTBD9	-0.076113853	2.97E-07
BTC	-0.004108746	0.782331582
BTD	-0.048945594	0.000990616
BTF3	0.083629681	1.77E-08
BTF3L4	-0.067936212	4.80E-06
BTF3P11	0.020116815	0.176108737
BTG1	-0.031388005	0.034762386
BTG2	-0.039541837	0.007816005
BTG3	0.069872495	2.55E-06
BTG4	-0.021569736	0.146901566
BTK	1.93E-05	0.998962305
BTLA	-0.003724844	0.802226088
BTN1A1	0.023190421	0.118858611
BTN2A1	-0.045477668	0.002216351
BTN2A2	0.035684958	0.016381819
BTN2A3P	0.014877534	0.317091822
BTN3A1	-0.024278146	0.102520716
BTN3A2	0.018172258	0.221691864
BTN3A3	-0.037350645	0.011990885
BTNL2	-0.003245603	0.827240753
BTNL3	-0.009951689	0.50337491
BTNL8	-0.009373627	0.528487724
BTNL9	-0.003327846	0.822934749
BTRC	-0.042872577	0.003924491
BUB1	0.034592355	0.0199781
BUB1B	0.042226499	0.004501952
BUB3	-0.041095383	0.005700877
BUD13	0.006736023	0.650585151
BUD31	0.025966615	0.080751167
BVES	-0.012705737	0.392886194
BVES-AS1	-0.023667732	0.111454165
BYSL	-0.048776468	0.00103152
BZRAP1	-0.053615426	0.000308794
BZRAP1-AS1	-0.000813882	0.956355848
BZW1	0.026583552	0.073800247
BZW2	-0.106328743	7.49E-13
C10orf10	0.078591633	1.20E-07
C10orf105	0.01144647	0.441472018
C10orf107	0.026037305	0.079928699
C10orf11	0.014297737	0.336321414
C10orf111	-0.016063586	0.280044692
C10orf113	0.002834518	0.848839497
C10orf114	0.021067656	0.15654414
C10orf118	-0.02505395	0.091999245
C10orf12	-0.023330537	0.116646112
C10orf120	0.014589051	0.326567765
C10orf128	0.04058798	0.006326788
C10orf129	-0.008176686	0.582438206
C10orf131	-0.00390618	0.792812068
C10orf137	-0.054912017	0.000219725
C10orf2	-0.050693912	0.00064735
C10orf25	0.003227823	0.828172376
C10orf32	-0.092424939	4.72E-10
C10orf32-AS3MT	-0.052829892	0.000378158
C10orf35	-0.033901595	0.022591689
C10orf40	-0.000364756	0.980432304
C10orf53	-0.006238915	0.674834785
C10orf54	0.066638307	7.26E-06
C10orf55	0.030490338	0.040295089
C10orf62	0.004181209	0.778591912
C10orf67	0.000911007	0.951153727
C10orf68	0.014965866	0.314226728
C10orf71	0.021390539	0.150289591
C10orf76	-0.063789588	1.76E-05
C10orf82	0.004243884	0.775361495
C10orf88	-0.038999167	0.008706113
C10orf90	-0.007766224	0.601513615
C10orf91	-0.003836093	0.796447138
C10orf95	-0.024472999	0.099792107
C10orf99	-0.017682845	0.234390637
C11orf1	-0.031736648	0.032795619
C11orf16	0.007088258	0.633621814
C11orf21	0.019289656	0.194563186
C11orf24	0.005859931	0.693553406
C11orf30	-0.056921706	0.00012781
C11orf31	-0.004134248	0.781014903
C11orf34	-0.046362396	0.001813539
C11orf35	0.018736114	0.207681535
C11orf40	-0.015248735	0.305166682
C11orf42	-0.020464463	0.168754289
C11orf44	-0.005358091	0.718628853
C11orf45	0.007734202	0.603013556
C11orf48	-0.005625839	0.70521056
C11orf49	0.005279727	0.72257282
C11orf52	0.007192053	0.628659123
C11orf53	0.020491095	0.168200532
C11orf54	-0.007110991	0.63253349
C11orf57	-0.029309119	0.048697557
C11orf58	-0.057450138	0.000110517
C11orf63	-0.030729866	0.038750285
C11orf65	-0.000404669	0.978291619
C11orf68	0.004638888	0.755093515
C11orf70	-0.006191927	0.67714499
C11orf71	0.024412356	0.100635043
C11orf73	-0.00207875	0.888834077
C11orf74	-0.04707298	0.001539983
C11orf75	0.070601234	2.00E-06
C11orf80	-0.001627142	0.912875323
C11orf82	-0.008982018	0.545855662
C11orf83	0.008766439	0.555535915
C11orf84	-0.010285161	0.489179694
C11orf85	0.01207247	0.416901918
C11orf86	-0.010781292	0.468465665
C11orf87	0.036679922	0.013614949
C11orf88	0.010062543	0.498632063
C11orf91	0.002285128	0.877880193
C11orf92	-0.02596791	0.080736032
C11orf93	0.096348752	8.37E-11
C11orf94	0.015602824	0.294072046
C11orf95	-0.023237659	0.118109059
C11orf96	-0.026080067	0.07943448
C12orf10	-0.052264813	0.000436784
C12orf23	0.003036157	0.838229986
C12orf29	0.025446378	0.087017445
C12orf36	-0.004576941	0.758261336
C12orf39	-0.003006536	0.839786741
C12orf4	-0.014515349	0.329017907
C12orf40	0.030815723	0.038208949
C12orf42	-0.009599483	0.518600459
C12orf43	-0.037646698	0.011330385
C12orf44	-0.021721132	0.144084923
C12orf45	-0.029182751	0.049677851
C12orf49	-0.012737592	0.391700706
C12orf5	-3.45E-05	0.998149665
C12orf50	-0.025891636	0.081631034
C12orf52	-0.040278763	0.0067379
C12orf54	0.019434896	0.19122404
C12orf56	-0.024026019	0.106139039
C12orf57	0.007579011	0.610306545
C12orf60	0.049278781	0.000914391
C12orf61	-0.012457137	0.40221238
C12orf65	-0.04507746	0.002424209
C12orf66	-0.057718985	0.00010259
C12orf68	0.048716954	0.001046282
C12orf69	0.01003792	0.499683496
C12orf70	0.002888307	0.846006575
C12orf71	0.048745288	0.00103923
C12orf73	-0.020474141	0.1685529
C12orf74	-0.000999295	0.946426672
C12orf75	0.158759559	6.36E-27
C12orf76	-0.024504268	0.09935968
C12orf77	-0.034077935	0.021897702
C13orf35	0.000729851	0.960858149
C13orf45	-0.021249834	0.152991362
C14orf1	-0.039898927	0.007275661
C14orf101	-0.028902121	0.0519141
C14orf105	0.006143648	0.679521863
C14orf119	0.023168898	0.119201369
C14orf132	-0.078947158	1.06E-07
C14orf142	0.029842934	0.044733848
C14orf159	-0.043683893	0.003294861
C14orf166	0.015614708	0.293704425
C14orf166B	-0.019430143	0.19133264
C14orf169	0.00323002	0.828057239
C14orf177	0.009964487	0.50282612
C14orf178	-0.021950236	0.139901535
C14orf180	-0.043173514	0.003679202
C14orf182	-0.039345935	0.008127466
C14orf183	-0.003210106	0.82910091
C14orf2	0.014441435	0.331487015
C14orf23	-0.032589621	0.028381185
C14orf28	-0.015852771	0.286405284
C14orf37	-0.036198788	0.01489671
C14orf39	0.02036668	0.170799196
C14orf64	0.009075709	0.541674818
C14orf79	-0.001353237	0.927496925
C14orf80	-0.013833041	0.352263784
C14orf93	0.002721454	0.854800655
C15orf26	0.033982923	0.022269283
C15orf27	0.029978604	0.043770971
C15orf32	0.000184363	0.990108936
C15orf37	-0.00182342	0.90241539
C15orf38	-0.029778043	0.045200667
C15orf38-AP3S2	-0.039957555	0.007190222
C15orf39	0.00351783	0.813008217
C15orf40	-0.01846928	0.21422951
C15orf41	-0.060521614	4.63E-05
C15orf43	-0.000601604	0.967731866
C15orf48	-0.01076071	0.469315217
C15orf52	-0.028242463	0.057503842
C15orf53	0.010443421	0.482519091
C15orf54	0.001425292	0.923647895
C15orf55	0.009658502	0.516032624
C15orf56	0.022733005	0.126310928
C15orf57	-0.029079695	0.050489501
C15orf59	-0.013321952	0.370340487
C15orf60	0.002227584	0.880932173
C15orf61	-0.03582822	0.015955212
C15orf62	-0.007194261	0.628553742
C16orf11	0.002326564	0.875683665
C16orf13	0.038570255	0.009472577
C16orf3	-0.013029806	0.380927447
C16orf45	-0.033858935	0.022762419
C16orf46	-0.00859762	0.56317453
C16orf52	-0.031575535	0.033692328
C16orf54	0.01376628	0.354592835
C16orf55	0.042483623	0.004263496
C16orf58	-0.013787389	0.353855387
C16orf59	-0.029479666	0.04740033
C16orf62	-0.066968976	6.54E-06
C16orf70	-0.03641192	0.014316354
C16orf71	0.018845599	0.205037261
C16orf72	-0.019897972	0.180859317
C16orf74	-0.01617307	0.276779549
C16orf78	0.020473269	0.168571031
C16orf80	-0.018186889	0.221319977
C16orf82	-0.001653523	0.911468515
C16orf86	-0.012240018	0.410465132
C16orf87	-0.059336269	6.51E-05
C16orf88	0.036037714	0.01534896
C16orf89	0.002394923	0.872062003
C16orf90	-0.000765892	0.958926972
C16orf91	-0.02872255	0.053388753
C16orf92	-0.044979606	0.002477675
C16orf93	0.005924111	0.690369876
C16orf95	-0.009871825	0.506806526
C16orf96	-0.033801353	0.022994648
C16orf97	0.011596851	0.435495169
C17orf100	-0.010866317	0.464965124
C17orf102	-0.006777065	0.648598998
[truncated: 21,687 more rows]
