# Supplementary material for: EMP3 as a prognostic biomarker correlates with EMT in GBM
Source: BMC Cancer. 2024 Jan 17;24:89. doi: 10.1186/s12885-023-11796-0 (PMC10792875; doi:10.1186/s12885-023-11796-0)
Supplement: Supplementary file 3 — Additional file 3. [file 12885_2023_11796_MOESM3_ESM.zip › Supplementary tables/supplementary table 5 emtCorrscRNA_Grade2_oliGlioma_Suva.csv]

	Scorr	pValue
A1BG	-0.014865482	0.327145352
A1BG-AS1	-0.000579375	0.969537601
A1CF	-0.003461605	0.819518079
A2M	0.210550916	9.44E-45
A2M-AS1	0.030109999	0.047135008
A2ML1	-0.009013526	0.552432515
A2MP1	-0.023846729	0.115943895
A4GALT	0.028803609	0.057574847
A4GNT	0.039250652	0.009650178
AA06	-0.008564092	0.572418128
AAAS	-0.074200052	9.71E-07
AACS	-0.084929294	2.05E-08
AACSP1	0.032067283	0.034499146
AADAC	0.016413142	0.279292809
AADACL2	-0.012112848	0.424626072
AADACL3	-0.007275968	0.631521867
AADACL4	0.003749644	0.804791753
AADAT	-0.098820673	6.60E-11
AAED1	0.090757187	2.04E-09
AAGAB	-0.063883564	2.50E-05
AAK1	0.053507275	0.000416592
AAMDC	-0.077080238	3.62E-07
AAMP	-0.015226555	0.315531244
AANAT	0.195974846	6.88E-39
AAR2	-0.047811807	0.001614832
AARD	0.077128201	3.56E-07
AARS	-0.020832037	0.169675472
AARS2	0.088929255	4.27E-09
AARSD1	-0.080012981	1.28E-07
AASDH	-0.053980178	0.000370034
AASDHPPT	-0.121083641	1.14E-15
AASS	0.042674378	0.004891849
AATF	-0.037403241	0.013654894
AATK	-0.086520262	1.11E-08
AATK-AS1	-0.007498241	0.62113869
ABAT	-0.104590439	4.75E-12
ABCA1	0.234376427	2.54E-55
ABCA10	-0.048412542	0.001408618
ABCA11P	-0.084930842	2.04E-08
ABCA12	-0.001113555	0.941489747
ABCA13	0.04103815	0.006808261
ABCA17P	-0.042132318	0.005464522
ABCA2	-0.109228177	5.15E-13
ABCA3	-0.134498817	5.31E-19
ABCA4	-0.005537856	0.715097593
ABCA5	0.053601988	0.00040685
ABCA6	0.027874016	0.066119591
ABCA7	-0.015743923	0.299367494
ABCA8	0.003701062	0.807270865
ABCA9	0.047130213	0.001882227
ABCB1	-0.003839808	0.800195951
ABCB10	-0.038698031	0.010721351
ABCB11	0.02848507	0.060393156
ABCB4	0.099442093	5.00E-11
ABCB5	0.061581864	4.85E-05
ABCB6	-0.096261236	2.02E-10
ABCB7	-0.059641763	8.33E-05
ABCB8	-0.044640585	0.003241525
ABCB9	-0.021272952	0.160820027
ABCC1	-0.013562671	0.371324556
ABCC10	-0.047446923	0.00175329
ABCC11	0.025607441	0.091385218
ABCC12	0.016102278	0.288501168
ABCC13	0.074937318	7.56E-07
ABCC2	0.000835389	0.956088366
ABCC3	0.032655115	0.031321434
ABCC4	0.118614147	4.30E-15
ABCC5	-0.08670145	1.03E-08
ABCC5-AS1	0.011495189	0.448627369
ABCC6	0.010762687	0.478064113
ABCC6P1	-0.03097462	0.041140171
ABCC6P2	-0.033476615	0.027303109
ABCC8	-0.058283896	0.000120589
ABCC9	0.181056006	2.37E-33
ABCD1	0.023072121	0.128272117
ABCD2	0.037265824	0.014004458
ABCD3	-0.051760608	0.000640222
ABCD4	-0.027055395	0.074484795
ABCE1	-0.088720292	4.65E-09
ABCF1	-0.049959504	0.000984114
ABCF2	-0.065276451	1.65E-05
ABCF3	-0.063772251	2.58E-05
ABCG1	-0.131205793	3.76E-18
ABCG2	0.120923294	1.25E-15
ABCG4	0.011572166	0.445594827
ABCG5	0.005652891	0.70944546
ABCG8	-0.00264795	0.861445661
ABHD1	-0.009047396	0.550940351
ABHD10	-0.081348136	7.84E-08
ABHD11	0.076244587	4.83E-07
ABHD12	0.01393327	0.358396024
ABHD12B	-0.005833711	0.700593365
ABHD13	-0.035775722	0.018332462
ABHD14A	-0.123547439	2.97E-16
ABHD14A-ACY1	-0.043312841	0.004287289
ABHD14B	-0.017663454	0.244286694
ABHD15	0.084143227	2.76E-08
ABHD16A	-0.03834318	0.011463699
ABHD16B	-0.010019055	0.508996674
ABHD2	-0.067780546	7.72E-06
ABHD3	0.029877161	0.048869587
ABHD4	-0.08380527	3.14E-08
ABHD5	-0.060177106	7.19E-05
ABHD6	-0.090886606	1.94E-09
ABHD8	0.029147693	0.054654227
ABI1	0.010370763	0.494237509
ABI2	-0.060922915	5.84E-05
ABI3	0.285075208	4.52E-82
ABI3BP	0.052522792	0.00053158
ABL1	-0.060038771	7.47E-05
ABL2	0.073386891	1.27E-06
ABLIM1	-0.101682201	1.82E-11
ABLIM2	-0.060837675	5.98E-05
ABLIM3	0.058736549	0.000106696
ABO	0.000498253	0.973801194
ABP1	-0.000298524	0.984301407
ABR	-0.012784147	0.399411014
ABRA	0.016588319	0.274192703
ABRACL	0.013209674	0.383904407
ABT1	-0.028068694	0.06424852
ABTB1	0.08760427	7.24E-09
ABTB2	-0.002609448	0.863440362
ACAA1	-0.001518411	0.920278563
ACAA2	0.083941203	2.98E-08
ACACA	-0.11781972	6.54E-15
ACACB	0.022985829	0.12970632
ACAD10	-0.053531036	0.000414127
ACAD11	-0.02560614	0.091401693
ACAD8	-0.069862499	4.02E-06
ACAD9	-0.061716784	4.66E-05
ACADL	0.012170557	0.422422542
ACADM	-0.002159711	0.886801331
ACADS	0.051977548	0.000607364
ACADSB	0.037177964	0.014232073
ACADVL	0.007500313	0.621042247
ACAN	-0.018564027	0.22106057
ACAP1	0.031356424	0.038706016
ACAP2	0.05028784	0.000910835
ACAP3	-0.163310474	2.30E-27
ACAT1	-0.06865652	5.88E-06
ACAT2	-0.146775724	2.31E-22
ACBD3	-0.026887598	0.076301995
ACBD4	0.054682753	0.000309766
ACBD5	-0.099344592	5.23E-11
ACBD6	-0.085789111	1.47E-08
ACBD7	0.112020555	1.29E-13
ACCS	0.095084734	3.35E-10
ACCSL	0.001050208	0.944812757
ACD	-0.070386184	3.40E-06
ACE	-0.003547315	0.815129145
ACE2	-0.015702049	0.300654826
ACER1	-0.012112848	0.424626072
ACER2	-0.004446549	0.769456398
ACER3	-0.045474136	0.002709741
ACHE	-0.028600307	0.05936066
ACIN1	0.002498068	0.869215544
ACLY	-0.11154385	1.64E-13
ACMSD	-0.000212908	0.988803355
ACN9	-0.057497567	0.000148859
ACO1	-0.037907766	0.012436655
ACO2	-0.035196147	0.020308641
ACOT1	-0.021298494	0.160317929
ACOT11	0.01518193	0.316951792
ACOT12	-0.011786326	0.437219549
ACOT13	0.019061227	0.208937134
ACOT2	-0.041805902	0.005837894
ACOT4	0.023520035	0.121024831
ACOT6	0.030214399	0.046374238
ACOT7	-0.117322764	8.50E-15
ACOT8	-0.061506974	4.95E-05
ACOT9	0.008098815	0.593462956
ACOX1	-0.067309919	8.93E-06
ACOX2	0.025092947	0.098085379
ACOX3	-0.047732891	0.001643895
ACOXL	-0.018348307	0.226474462
ACP1	-0.046840804	0.002007604
ACP2	-0.020620524	0.174051095
ACP5	0.00699762	0.644627503
ACP6	0.000624158	0.967184288
ACPL2	-0.05131058	0.000713719
ACPP	0.047897892	0.001583668
ACPT	-0.002162304	0.886666351
ACR	-0.007327979	0.629085633
ACRBP	-0.003164598	0.834769797
ACRC	-0.003949084	0.794635215
ACRV1	-0.036894971	0.014987546
ACSBG1	-0.008902148	0.557353277
ACSBG2	-0.030260896	0.046038748
ACSF2	0.125738791	8.73E-17
ACSF3	-0.02533037	0.094946267
ACSL1	0.101466718	2.01E-11
ACSL3	-0.046710578	0.002066482
ACSL4	-0.056841341	0.000177114
ACSL5	0.155393622	6.68E-25
ACSL6	0.03403884	0.024816559
ACSM1	-0.00510287	0.736609377
ACSM2A	0.014074724	0.353536877
ACSM2B	0.00367928	0.808383021
ACSM3	-0.042877111	0.004692011
ACSM4	0.007133794	0.638201795
ACSM5	0.153451226	2.57E-24
ACSS1	0.014688008	0.332954345
ACSS2	-0.072297184	1.83E-06
ACSS3	0.034747362	0.021964082
ACTA1	-0.000871115	0.954212476
ACTA2	0.194242523	3.20E-38
ACTB	0.236699123	2.03E-56
ACTBL2	-0.018601837	0.220121289
ACTC1	-0.01354274	0.372027966
ACTG1	0.11319247	7.16E-14
ACTG1P4	-0.021219499	0.161874614
ACTG2	-0.020987203	0.16651831
ACTL10	0.00921919	0.54340256
ACTL6A	-0.067186309	9.27E-06
ACTL6B	-0.086580469	1.08E-08
ACTL7A	0.002315008	0.878722463
ACTL7B	-0.012112848	0.424626072
ACTL8	0.007142501	0.637791835
ACTL9	0.013564549	0.37125832
ACTN1	-0.018613152	0.219840757
ACTN1-AS1	0.018026745	0.234719109
ACTN2	0.008537442	0.573613901
ACTN3	0.019815859	0.191468423
ACTN4	-0.063560984	2.74E-05
ACTR10	-0.06902992	5.23E-06
ACTR1A	-0.129068922	1.31E-17
ACTR1B	-0.052682161	0.000511153
ACTR2	0.017023614	0.261796222
ACTR3	0.04611864	0.002354589
ACTR3B	-0.058752654	0.000106231
ACTR3BP2	-0.00308766	0.83873107
ACTR3BP5	-0.002289507	0.880048253
ACTR3C	-0.035248261	0.020123645
ACTR5	-0.066084235	1.30E-05
ACTR6	-0.069537199	4.45E-06
ACTR8	-0.057004361	0.000169658
ACTRT1	-0.010139928	0.503898434
ACTRT2	-0.012112848	0.424626072
ACTRT3	0.046474023	0.002177501
ACVR1	0.025121411	0.097704722
ACVR1B	-0.037329434	0.013841676
ACVR1C	0.001775567	0.906834114
ACVR2A	-0.115604655	2.08E-14
ACVR2B	-0.083094515	4.10E-08
ACVR2B-AS1	0.047079279	0.001903757
ACVRL1	-0.004288714	0.777420195
ACY1	-0.017127704	0.258890204
ACY3	0.287651627	1.36E-83
ACYP1	-0.024229165	0.110210647
ACYP2	-0.078270154	2.38E-07
ADA	-0.16725777	1.22E-28
ADAD1	0.020236463	0.182210752
ADAD2	0.031284113	0.039157402
ADAL	-0.042116985	0.005481567
ADAM10	0.026024002	0.086234189
ADAM11	-0.053786541	0.000388477
ADAM12	-0.003540032	0.81550187
ADAM15	-0.032936421	0.029891768
ADAM17	0.059017997	9.88E-05
ADAM18	-0.018217618	0.229799995
ADAM19	-0.035528532	0.019153736
ADAM1A	-0.02154342	0.155563311
ADAM2	0.020758321	0.171190986
ADAM20	-0.032601067	0.031602735
ADAM20P1	0.011413368	0.451863598
ADAM21	0.009357786	0.537359024
ADAM21P1	0.016745141	0.269681251
ADAM22	-0.098901188	6.37E-11
ADAM23	-0.066953133	9.96E-06
ADAM28	0.34415993	3.97E-121
ADAM29	-0.030279963	0.045901769
ADAM30	0.014616971	0.335298048
ADAM32	-0.005768873	0.703762931
ADAM33	0.04504747	0.002971085
ADAM3A	-0.004453769	0.769092654
ADAM5	0.000724471	0.961913929
ADAM6	0.021941113	0.148072106
ADAM7	0.021835798	0.150028551
ADAM8	-0.022612354	0.13605744
ADAM9	0.012656245	0.404144518
ADAMDEC1	0.011188503	0.460825086
ADAMTS1	0.019238744	0.204727511
ADAMTS10	-0.041556368	0.006138665
ADAMTS12	0.015203187	0.316274606
ADAMTS13	-0.036937662	0.014871365
ADAMTS14	-0.029676183	0.050409595
ADAMTS15	0.014030489	0.355051946
ADAMTS16	-0.007072927	0.641070631
ADAMTS17	0.019574311	0.196938987
ADAMTS18	-0.019678466	0.194566233
ADAMTS19	-0.001953213	0.897561884
ADAMTS2	0.004280531	0.777833723
ADAMTS20	-0.015932832	0.293605689
ADAMTS3	0.002841878	0.851412434
ADAMTS4	0.124868326	1.42E-16
ADAMTS5	0.022011913	0.146767868
ADAMTS6	-0.050010367	0.000972416
ADAMTS7	-0.013526585	0.372598712
ADAMTS8	-0.026214071	0.083963072
ADAMTS9	0.011002195	0.468324633
ADAMTS9-AS2	0.002007756	0.894717732
ADAMTSL1	-0.053283556	0.000440473
ADAMTSL2	0.118971047	3.56E-15
ADAMTSL3	-0.014961004	0.324046179
ADAMTSL4	0.194694094	2.14E-38
ADAMTSL5	-0.007223691	0.63397461
ADAP1	-0.036582083	0.015863732
ADAP2	0.256779316	2.07E-66
ADAR	-0.039225933	0.009695975
ADARB1	0.002982138	0.844170645
ADARB2	-0.019492822	0.198810121
ADARB2-AS1	-0.004195782	0.78212024
ADAT1	0.044578405	0.003284774
ADAT2	-0.019851934	0.190661103
ADAT3	-0.014568978	0.336887441
ADC	0.012759853	0.400307514
ADCK1	-0.040488429	0.007589614
ADCK2	-0.042776569	0.004790175
ADCK3	-0.074587205	8.52E-07
ADCK4	-0.034413641	0.023270016
ADCK5	-0.01836002	0.226178087
ADCY1	0.06191216	4.41E-05
ADCY10	0.029624054	0.050815619
ADCY10P1	0.015017223	0.322231126
ADCY2	0.011519224	0.447679254
ADCY3	-0.02193546	0.148176629
ADCY4	0.05063268	0.00083934
ADCY5	-0.091021554	1.83E-09
ADCY6	-0.01097686	0.469349671
ADCY7	0.053789529	0.000388186
ADCY8	0.012141396	0.423535183
ADCY9	-0.060172838	7.19E-05
ADCYAP1	0.002509211	0.868637442
ADCYAP1R1	0.011655477	0.442325913
ADD1	-0.043582764	0.004052724
ADD2	-0.085491364	1.65E-08
ADD3	-0.055302376	0.000264364
ADGB	-0.006420994	0.672127314
ADH1A	0.020597946	0.17452309
ADH1B	0.003054426	0.840443416
ADH1C	-0.014836855	0.328077888
ADH4	0.028139574	0.063578226
ADH5	-0.088575605	4.92E-09
ADH6	0.002977526	0.844408585
ADH7	0.047144286	0.001876317
ADHFE1	0.025189731	0.096795872
ADI1	0.006612384	0.662948714
ADIG	0.001731215	0.909151105
ADIPOQ	0.0322629	0.033412399
ADIPOQ-AS1	0.02291479	0.130896305
ADIPOR1	-0.034037822	0.02482088
ADIPOR2	-0.025108217	0.097881031
ADIRF	0.016656781	0.272216902
ADK	-0.019376783	0.201496927
ADM	0.111576329	1.61E-13
ADM2	0.046709305	0.002067065
ADM5	-0.004974907	0.742978057
ADNP	-0.054531569	0.000321901
ADNP2	-0.03519429	0.020315261
ADO	-0.07043209	3.35E-06
ADORA1	-0.022487196	0.138238695
ADORA2A	-0.024505054	0.106215483
ADORA2A-AS1	0.042116961	0.005481593
ADORA2B	-0.027900425	0.065863168
ADORA3	0.350624852	5.90E-126
ADPGK	0.07764954	2.96E-07
ADPGK-AS1	0.029012406	0.055787476
ADPRH	0.19990018	2.01E-40
ADPRHL1	-0.018895651	0.212919775
ADPRHL2	-0.048843288	0.001276009
ADPRM	-0.026916323	0.075988373
ADRA1A	0.072192451	1.89E-06
ADRA1B	-0.007726331	0.610561645
ADRA1D	-0.020129371	0.18453578
ADRA2A	0.014294243	0.346078993
ADRA2B	0.075861228	5.52E-07
ADRA2C	0.019884641	0.189931288
ADRB1	0.048679061	0.001325146
ADRB2	0.260853244	1.50E-68
ADRB3	-0.022674104	0.134991108
ADRBK1	0.037501244	0.01341032
ADRBK2	0.119702852	2.41E-15
ADRM1	-0.052590358	0.000522829
ADSL	-0.067497271	8.43E-06
ADSS	-0.033425037	0.027541635
ADSSL1	0.016561077	0.274981614
ADTRP	0.067375475	8.75E-06
AEBP1	-0.042286894	0.005295344
AEBP2	-0.04427753	0.003501562
AEN	0.042516499	0.005052771
AES	-0.10219252	1.44E-11
AFAP1	-0.178307451	2.21E-32
AFAP1-AS1	-0.047304176	0.001810365
AFAP1L1	0.001277945	0.932871186
AFAP1L2	-0.211428761	4.05E-45
AFF1	0.113076553	7.59E-14
AFF2	0.025463739	0.093218511
AFF3	0.037319336	0.013867404
AFF4	0.038829173	0.010458008
AFG3L1P	-0.060112199	7.32E-05
AFG3L2	-0.037209639	0.014149639
AFM	0.003215952	0.83212808
AFMID	0.03901745	0.010089993
AFP	-0.019158705	0.206617846
AFTPH	-0.023242323	0.125479499
AGA	-0.045931236	0.002453193
AGAP1	-0.120278554	1.77E-15
AGAP11	-0.055444514	0.000254868
AGAP2	-0.047930982	0.001571837
AGAP3	-0.043988098	0.003722307
AGAP4	-0.058127678	0.000125768
AGAP5	-0.071500272	2.37E-06
AGAP6	-0.074770962	8.00E-07
AGAP7	-0.082915274	4.38E-08
AGAP8	-0.063967411	2.44E-05
AGAP9	-0.080829501	9.48E-08
AGBL1	0.002030945	0.893508958
AGBL2	-0.012780296	0.399553033
AGBL3	0.042876307	0.004692789
AGBL4	-0.005622081	0.710957736
AGBL5	-0.056778901	0.00018005
AGER	0.025497826	0.092781003
AGFG1	-0.042579752	0.004987733
AGFG2	0.011721566	0.439742557
AGGF1	-0.038534966	0.011057006
AGK	-0.033578809	0.026835775
AGL	-0.032884437	0.030151662
AGMAT	0.141596348	6.58E-21
AGMO	0.027367545	0.071198386
AGO1	-0.018767724	0.216034138
AGO2	-0.016016831	0.291067713
AGO3	0.024843608	0.101470718
AGO4	0.024822703	0.101758722
AGPAT1	-0.075414151	6.43E-07
AGPAT2	0.063792812	2.56E-05
AGPAT3	-0.049994796	0.000975983
AGPAT4	-0.140657561	1.19E-20
AGPAT4-IT1	-0.018997906	0.210453791
AGPAT5	-0.068579255	6.02E-06
AGPAT6	-0.054974425	0.000287554
AGPAT9	0.04002669	0.008307014
AGPHD1	-0.024948598	0.100034067
AGPS	-0.101965773	1.60E-11
AGR2	-0.010043806	0.507950523
AGR3	-0.014836855	0.328077888
AGRN	-0.089155874	3.90E-09
AGRP	0.0016868	0.911472168
AGSK1	-0.059758108	8.07E-05
AGT	0.062987985	3.24E-05
AGTPBP1	-0.064898594	1.85E-05
AGTR1	-0.00132226	0.930549144
AGTR2	0.024302207	0.109141535
AGTRAP	0.001966579	0.896864782
AGXT
AGXT2	-0.001308481	0.931271093
AGXT2L1	0.026669442	0.078718438
AGXT2L2	0.006384603	0.673878126
AHCTF1	-0.002534172	0.867342774
AHCTF1P1	-0.003924948	0.795862543
AHCY	-0.143688069	1.73E-21
AHCYL1	0.060543272	6.49E-05
AHCYL2	-0.016435537	0.27863722
AHDC1	0.049016914	0.001225892
AHI1	0.011472916	0.449507037
AHNAK	0.040531274	0.007525948
AHNAK2	0.095806584	2.46E-10
AHR	0.065150647	1.72E-05
AHRR	0.044725473	0.003183318
AHSA1	-0.048609229	0.001346564
AHSA2	-0.008654288	0.568379822
AHSG	-0.028527357	0.060012561
AHSP	-0.014836855	0.328077888
AICDA	0.057494717	0.000148972
AIDA	0.002700274	0.858736322
AIF1	0.344301821	3.12E-121
AIF1L	-0.103840526	6.74E-12
AIFM1	0.008549414	0.573076564
AIFM2	0.009423143	0.534520833
AIFM3	0.038917279	0.010284333
AIG1	-0.048905234	0.001257916
AIM1	0.031426693	0.038271619
AIM1L	0.009197145	0.544366971
AIM2	-0.015748994	0.299211846
AIMP1	-0.077083634	3.61E-07
AIMP2	-0.068088526	7.02E-06
AIP	-0.081524166	7.35E-08
AIPL1	0.075798021	5.64E-07
AIRE	0.000497833	0.973823246
AIRN	0.013739623	0.365115821
AJAP1	-0.001355938	0.928784876
AJUBA	0.027051128	0.074530567
AK1	-0.069214033	4.93E-06
AK2	-0.029987084	0.048044133
AK3	-0.000899789	0.95270705
AK4	0.012138009	0.423664509
AK5	-0.041618098	0.006062989
AK7	-0.002642636	0.861720952
AK8	-0.016870234	0.266119298
AKAP1	-0.092555875	9.73E-10
AKAP10	-0.039533035	0.009140531
AKAP11	-0.074858638	7.77E-07
AKAP12	0.001829267	0.904029873
AKAP13	0.193992244	3.98E-38
AKAP14	0.002215142	0.88391633
AKAP17A	-0.016233055	0.284602667
AKAP2	-0.002224752	0.883416286
AKAP3	-0.001053932	0.944617399
AKAP4	-0.001818574	0.904588179
AKAP5	0.110584352	2.64E-13
AKAP6	-0.066909341	1.01E-05
AKAP7	-0.122781506	4.52E-16
AKAP8	-0.012119148	0.424385181
AKAP8L	-0.079593331	1.48E-07
AKAP9	-0.060639256	6.32E-05
AKD1	-0.049673121	0.001052446
AKIP1	0.036362076	0.016506488
AKIRIN1	0.017197332	0.256958818
AKIRIN2	-0.084378229	2.52E-08
AKNA	0.031913742	0.035373154
AKNAD1	0.015965423	0.292619221
AKR1A1	0.018916944	0.212404576
AKR1B1	0.026812957	0.077121875
AKR1B10	0.051254435	0.000723419
AKR1B15	0.018566203	0.221006435
AKR1C1	0.014516694	0.338624443
AKR1C2	0.016458237	0.277973798
AKR1C3	0.053102855	0.000460688
AKR1C4	0.012417091	0.413084849
AKR1C6P	0.010765283	0.47795795
AKR1CL1	-0.024242427	0.110015923
AKR1D1	0.056518148	0.000192814
AKR1E2	0.016253963	0.283982712
AKR7A2	-0.023546828	0.120601676
AKR7A2P1	0.014393489	0.342740347
AKR7A3	0.020475895	0.177091219
AKR7L	-0.006768394	0.655504018
AKT1	-0.032845304	0.030348583
AKT1S1	-0.048192222	0.00148125
AKT2	-0.024396476	0.107773892
AKT3	-0.064640338	2.00E-05
AKTIP	-0.082756561	4.65E-08
ALAD	0.002024692	0.893834917
ALAS1	0.002084939	0.89069536
ALAS2	-0.00825629	0.58630065
ALB	-0.019286046	0.203616266
ALCAM	-0.12059475	1.49E-15
ALDH16A1	0.028460244	0.060617525
ALDH18A1	-0.129351258	1.11E-17
ALDH1A1	0.00671558	0.6580205
ALDH1A2	0.035088525	0.020695382
ALDH1A3	0.036442721	0.016268274
ALDH1B1	-0.028421389	0.060970076
ALDH1L1	0.029928589	0.048481924
ALDH1L1-AS1	0.014237636	0.347992475
ALDH1L1-AS2	0.030030847	0.047718773
ALDH1L2	-0.031684186	0.036715058
ALDH2	0.068353819	6.46E-06
ALDH3A1	0.0306562	0.043268213
ALDH3A2	-0.079211663	1.70E-07
ALDH3B1	0.065895744	1.37E-05
ALDH3B2	0.066342255	1.20E-05
ALDH4A1	-0.060579234	6.43E-05
ALDH5A1	-0.054401378	0.000332706
ALDH6A1	-0.029939788	0.048397851
ALDH7A1	-0.029203687	0.054190835
ALDH8A1	0.049465922	0.001104593
ALDH9A1	-0.021299095	0.160306127
ALDOA	0.104253958	5.56E-12
ALDOB	-0.00730415	0.630201293
ALDOC	0.065523572	1.54E-05
ALG1	0.009805375	0.518075091
ALG10	-0.028134601	0.063625067
ALG10B	-0.025236321	0.096179985
ALG11	-0.068585426	6.01E-06
ALG12	-0.046686029	0.002077757
ALG13	-0.001532784	0.91952653
ALG14	-0.030120883	0.047055213
ALG1L	-0.024047648	0.112903281
ALG1L2	-0.036443516	0.016265939
ALG1L9P	-0.025439692	0.093528149
ALG2	-0.017371982	0.252158304
ALG3	-0.070699862	3.07E-06
ALG5	-0.080911644	9.20E-08
ALG6	-0.024147862	0.111410365
ALG8	-0.042971349	0.004601658
ALG9	-0.001724071	0.909524389
ALK	-0.051157427	0.000740468
ALKBH1	0.013703953	0.366362127
ALKBH2	-0.084292794	2.61E-08
ALKBH3	-0.050842807	0.000798363
ALKBH4	-0.055646868	0.0002419
ALKBH5	-0.050246243	0.000919831
ALKBH6	-0.024573712	0.105239294
ALKBH7	-0.042588283	0.004979019
ALKBH8	-0.050362652	0.000894861
ALLC	-0.020989725	0.166467351
ALMS1	-0.067261732	9.06E-06
ALMS1P	-0.011774832	0.437666725
ALOX12	-0.031696115	0.036644271
ALOX12B	-0.037985472	0.012257834
ALOX12P2	-0.033217855	0.028517937
ALOX15	-0.001922608	0.89915837
ALOX15B	0.152263425	5.81E-24
ALOX15P1	-0.003976053	0.793264452
ALOX5	0.3189692	2.20E-103
ALOX5AP	0.317368449	2.60E-102
ALOXE3	-0.034617881	0.022463007
ALPI	-0.014836855	0.328077888
ALPK1	0.050576752	0.00085057
ALPK2	0.126122551	7.04E-17
ALPK3	0.199076783	4.24E-40
ALPL	-0.006243045	0.680705391
ALPP	0.024279882	0.109467431
ALPPL2	-0.003930777	0.795566094
ALS2	-0.051702478	0.000649303
ALS2CL	0.02610235	0.085292083
ALS2CR11	-0.003889315	0.797675438
ALS2CR12	-0.034257155	0.02390525
ALS2CR8	0.010124861	0.504532484
ALX1	-0.020989725	0.166467351
ALX3	-0.007558509	0.618336209
ALX4	0.012330457	0.416352159
ALYREF	-0.003869274	0.798695527
AMACR	-0.048730737	0.0013095
AMBN	0.015931686	0.29364041
AMBP	0.00394643	0.79477019
AMBRA1	-0.002584554	0.864730534
AMD1	-0.048777048	0.001295622
AMDHD1	-0.031147043	0.040025306
AMDHD2	0.029220362	0.054053471
AMELX	0.037288486	0.013946272
AMELY
AMER1	-0.02549152	0.092861806
AMER2	-0.035845487	0.018106322
AMER3	-0.061902932	4.42E-05
AMFR	-0.055944426	0.00022395
AMH	-0.094605107	4.11E-10
AMHR2	0.02341513	0.122692798
AMICA1	0.015147157	0.318061626
AMIGO1	-0.025709758	0.09009765
AMIGO2	0.033693141	0.026321131
AMIGO3	-0.032180116	0.033868679
AMMECR1	-0.033172731	0.028734481
AMMECR1L	-0.05433847	0.000338048
AMN	0.009937371	0.512457235
AMN1	-0.07844432	2.24E-07
AMOT	0.040717847	0.007254247
AMOTL1	-0.039322263	0.009518592
AMOTL2	-0.200108889	1.66E-40
AMPD1	0.003334365	0.826044028
AMPD2	0.021286615	0.160551304
AMPD3	0.15141094	1.04E-23
AMPH	-0.067190683	9.26E-06
AMT	-0.022613549	0.136036757
AMTN	-0.008564092	0.572418128
AMY1A	0.007068831	0.641263891
AMY1B	0.008456124	0.577269928
AMY1C	0.022093015	0.14528464
AMY2A	-0.003050199	0.840661309
AMY2B	-0.031789256	0.036095567
AMZ1	-0.137123754	1.07E-19
AMZ2	-0.022471341	0.138516927
AMZ2P1	0.092647283	9.37E-10
ANAPC1	-0.057458833	0.000150402
ANAPC10	-0.06373873	2.61E-05
ANAPC11	-0.053895371	0.000378008
ANAPC13	-0.12196218	7.09E-16
ANAPC15	-0.088572712	4.93E-09
ANAPC16	0.062184587	4.08E-05
ANAPC1P1	-0.015955363	0.292923476
ANAPC2	-0.043832026	0.00384652
ANAPC4	-0.049449996	0.001108698
ANAPC5	-0.073212139	1.35E-06
ANAPC7	-0.056755905	0.000181143
ANG	-0.005939118	0.695451746
ANGEL1	-0.140277861	1.51E-20
ANGEL2	-0.029996783	0.047971862
ANGPT1	0.026705803	0.078311417
ANGPT2	0.037912232	0.012426315
ANGPT4	0.040647438	0.00735573
ANGPTL1	-0.000295525	0.984459085
ANGPTL2	-0.271947528	1.43E-74
ANGPTL3	0.006812493	0.653405793
ANGPTL4	0.010032106	0.508444915
ANGPTL5	-0.014652213	0.334133975
ANGPTL6	-0.011478875	0.449271594
ANGPTL7	-0.00636235	0.674949626
ANHX	0.008207271	0.588525867
ANK1	-0.023345758	0.12380563
ANK2	-0.092402372	1.04E-09
ANK3	-0.143264477	2.27E-21
ANKAR	5.38E-05	0.997171884
ANKDD1A	0.049805762	0.001020269
ANKDD1B	0.009622384	0.525915633
ANKEF1	-0.02605181	0.085898852
ANKFN1	0.048128846	0.001502773
ANKFY1	-0.045172777	0.002892042
ANKH	-0.020055317	0.186156344
ANKHD1	-0.002019068	0.894128077
ANKHD1-EIF4EBP3	-0.029320946	0.053231039
ANKIB1	-0.085747849	1.49E-08
ANKK1	0.034959313	0.021168172
ANKLE1	0.044971309	0.003020084
ANKLE2	-0.012830555	0.397701769
ANKMY1	-0.015212185	0.31598824
ANKMY2	-0.056117063	0.000214117
ANKRA2	-0.054522003	0.000322684
ANKRD1	0.020762241	0.171110145
ANKRD10	0.021631547	0.153878992
ANKRD11	-0.007692639	0.612119023
ANKRD12	-0.01555675	0.305150275
ANKRD13A	-0.054465395	0.000327351
ANKRD13B	-0.093113367	7.71E-10
ANKRD13C	-0.027017187	0.074895442
ANKRD13D	-0.012006737	0.42869518
ANKRD16	0.048987416	0.001234277
ANKRD17	-0.070155157	3.66E-06
ANKRD18A	-0.053003088	0.000472217
ANKRD18B	-0.064334064	2.19E-05
ANKRD18DP	-0.019705221	0.193960131
ANKRD19P	-0.062160521	4.11E-05
ANKRD2	-0.004775656	0.752929623
ANKRD20A1	-0.068417616	6.33E-06
ANKRD20A11P	-0.054700739	0.000308351
ANKRD20A12P	-0.056951291	0.000172052
ANKRD20A19P	0.025445165	0.093457611
ANKRD20A2	-0.037445798	0.01354821
ANKRD20A3	-0.035891995	0.017956926
ANKRD20A4	-0.044012844	0.003702951
ANKRD20A5P	-0.086529934	1.10E-08
ANKRD20A8P	-0.05259375	0.000522393
ANKRD20A9P	0.098646858	7.13E-11
ANKRD22	0.143756323	1.65E-21
ANKRD23	-0.038565957	0.010992505
ANKRD24	-0.027301149	0.071887289
ANKRD26	-0.095008632	3.46E-10
ANKRD26P1	-0.008127445	0.592157841
ANKRD26P3	0.011779194	0.437496992
ANKRD27	-0.019113392	0.207693656
ANKRD28	-0.103958588	6.38E-12
ANKRD29	-0.008019212	0.597098655
ANKRD30A	0.0059248	0.696149309
ANKRD30B	0.001004416	0.947215489
ANKRD30BL	-0.008525639	0.574143845
ANKRD30BP2	0.06252521	3.70E-05
ANKRD30BP3	0.022966047	0.130036843
ANKRD31	-0.010975971	0.469385646
ANKRD32	-0.026313149	0.08279852
ANKRD33	-0.012112848	0.424626072
ANKRD33B	-0.04543005	0.002735737
ANKRD34A	-0.028118138	0.063780334
ANKRD34B	0.011332169	0.455088182
ANKRD34C	0.016976083	0.263130686
ANKRD35	0.039157794	0.009823217
ANKRD36	-0.077078049	3.62E-07
ANKRD36B	-0.063714778	2.62E-05
ANKRD36BP1	0.014806329	0.329074168
ANKRD36BP2	-0.043592857	0.004044184
ANKRD37	0.025429865	0.093654929
ANKRD39	-0.078511403	2.18E-07
ANKRD40	-0.044663871	0.003225462
ANKRD42	0.019710196	0.193847578
ANKRD44	0.068753426	5.70E-06
ANKRD45	0.086428348	1.15E-08
ANKRD46	-0.096240962	2.04E-10
ANKRD49	-0.004275692	0.778078305
ANKRD50	-0.072865166	1.52E-06
ANKRD52	-0.052655225	0.000514553
ANKRD53	-0.000954263	0.949847564
ANKRD54	-0.088165587	5.79E-09
ANKRD55	-0.091908978	1.27E-09
ANKRD6	-0.029332124	0.053140296
ANKRD61	0.013241525	0.382758728
ANKRD62P1-PARP4P3	0.025508365	0.092646056
ANKRD63	-0.008564092	0.572418128
ANKRD65	0.052800643	0.000496442
ANKRD66	0.011553941	0.44631174
ANKRD7	-0.061786341	4.57E-05
ANKRD9	0.055712567	0.000237824
ANKS1A	0.018814652	0.214887915
ANKS1B	-0.10190788	1.64E-11
ANKS3	-0.040837801	0.007084243
ANKS4B	0.076240399	4.84E-07
ANKS6	-0.095852324	2.41E-10
ANKUB1	0.010817378	0.475830453
ANKZF1	-0.05621808	0.000208552
ANLN	0.038029556	0.012157401
ANO1	0.000189494	0.990034602
ANO10	-0.051940174	0.000612911
ANO2	-0.007416185	0.62496321
ANO3	-0.04479267	0.00313792
ANO4	-0.086097052	1.30E-08
ANO5	-0.062452686	3.78E-05
ANO6	0.013538113	0.372191366
ANO7	-0.001941005	0.898198644
ANO8	-0.021555055	0.155340146
ANO9	-0.007197169	0.635220488
ANP32A	-0.03057328	0.043837394
ANP32A-IT1	0.104906122	4.10E-12
ANP32AP1	-0.00868208	0.567138256
ANP32B	-0.025852961	0.088320115
ANP32C	-0.031139077	0.040076241
ANP32D	0.006571892	0.664886449
ANP32E	-0.030270506	0.045969666
ANPEP	0.011426962	0.45132499
ANTXR1	-0.080699744	9.94E-08
ANTXR2	-0.061070445	5.60E-05
ANXA1	0.034434958	0.023184627
ANXA10	-0.001863784	0.902227975
ANXA11	0.206628931	3.95E-43
ANXA13	-0.002838425	0.851590849
ANXA2	-0.091826855	1.32E-09
ANXA2P1	-0.035774738	0.01833567
ANXA2P2	0.01666966	0.271846299
ANXA2P3	-0.01363159	0.368898628
ANXA2R	0.011016748	0.467736399
ANXA3	-0.000547977	0.971187716
ANXA4	0.029763877	0.049732707
ANXA5	0.053797741	0.000387387
ANXA6	-0.09553992	2.76E-10
ANXA7	0.029282369	0.053545226
ANXA8	-0.020989725	0.166467351
ANXA8L1	0.034703744	0.022131066
ANXA8L2	0.018492691	0.222840524
ANXA9	-0.045611614	0.002630116
AOAH	0.178105309	2.60E-32
AOAH-IT1	0.003050777	0.840631519
AOC2	-0.000113283	0.994042409
AOC3	-0.007776615	0.608240692
AOC4	0.025742602	0.089687443
AOX1	-0.011173359	0.461432194
AOX2P	0.013960199	0.357467769
AP1AR	-0.074331818	9.29E-07
AP1B1	0.135333607	3.20E-19
AP1B1P1	0.026597895	0.079524373
AP1G1	-0.005487882	0.717557933
AP1G2	0.045949917	0.002443196
AP1M1	-0.069264171	4.86E-06
AP1M2	-0.010553705	0.486651888
AP1S1	-0.094148125	4.99E-10
AP1S2	0.032684109	0.031171419
AP1S3	0.143615976	1.81E-21
AP2A1	-0.053799491	0.000387217
AP2A2	0.023563351	0.120341313
AP2B1	-0.078323879	2.33E-07
AP2M1	-0.013751244	0.364710337
AP2S1	-0.007007346	0.644167654
AP3B1	-0.015316155	0.312691663
AP3B2	-0.119693008	2.42E-15
AP3D1	-0.015729983	0.299795656
AP3M1	-0.039481304	0.009232058
AP3M2	-0.079334269	1.63E-07
AP3S1	-0.062961486	3.27E-05
AP3S2	-0.07502593	7.34E-07
AP4B1	-0.021552236	0.155394202
AP4B1-AS1	0.056357053	0.000201119
AP4E1	0.066001461	1.33E-05
AP4M1	-0.056245553	0.000207063
AP4S1	0.098522541	7.53E-11
AP5B1	0.073122707	1.39E-06
AP5M1	-0.052911359	0.000483054
AP5S1	-0.023510024	0.121183235
AP5Z1	0.025700975	0.090207605
APAF1	0.052381523	0.000550322
APBA1	-0.046422002	0.002202637
APBA2	-0.098253827	8.48E-11
APBA3	-0.02556182	0.091964073
APBB1	-0.102267211	1.39E-11
APBB1IP	0.342038336	1.44E-119
APBB2	-0.181433076	1.74E-33
APBB3	-0.031415987	0.038337538
APC	-0.024912974	0.100519704
APC2	-0.060445671	6.67E-05
APCDD1	-0.05224796	0.000568605
APCDD1L	-0.017710327	0.243037091
APCDD1L-AS1	-0.031103524	0.040304245
APCS	-0.017134096	0.258712485
APEH	-0.080165888	1.21E-07
APEX1	-0.042919943	0.004650747
APEX2	0.016285939	0.283036369
APH1A	-0.048136537	0.001500146
APH1B	0.011267777	0.457654503
API5	-0.027659443	0.068233636
APIP	-0.056585931	0.000189416
APITD1	0.012081912	0.425810037
APITD1-CORT	0.000168848	0.991120309
APLF	-0.010531391	0.487573755
APLN	-0.028724939	0.058260525
APLNR	-0.021185102	0.162555994
APLP1	-0.093949648	5.43E-10
APLP2	0.092959341	8.23E-10
APMAP	0.052028648	0.000599857
APOA1	0.010105565	0.505345087
APOA1BP	-0.092839632	8.65E-10
APOA2	0.121806815	7.71E-16
APOA4	-0.012112848	0.424626072
APOA5	0.01335085	0.378842304
APOB	-0.024532151	0.10582936
APOBEC1
APOBEC2	-0.00923004	0.542928211
APOBEC3A	0.087284145	8.21E-09
APOBEC3A_B	0.003873957	0.798457124
APOBEC3B	0.032002789	0.034863997
APOBEC3C	0.180214257	4.71E-33
APOBEC3D	0.094618017	4.09E-10
APOBEC3F	0.096037312	2.23E-10
APOBEC3G	0.156623684	2.82E-25
APOBEC3H	0.027884962	0.066013209
APOBEC4	-0.004247754	0.779490746
APOBR	0.108549339	7.18E-13
APOC1	0.325010716	1.73E-107
APOC1P1	0.042246897	0.00533866
APOC2	0.322323019	1.19E-105
APOC3	-0.017134096	0.258712485
APOC4	0.059924416	7.71E-05
APOC4-APOC2	0.128172857	2.19E-17
APOD	-0.185192105	7.69E-35
APOE	0.311798604	1.23E-98
APOF	0.008676266	0.567397899
APOH	0.004604516	0.761510181
APOL1	0.125248858	1.15E-16
APOL2	0.047879938	0.001590121
APOL3	0.01902385	0.209831422
APOL4	-0.003689088	0.807882221
APOL5	-0.014570227	0.336846017
APOL6	0.096126663	2.14E-10
APOLD1	0.07769767	2.91E-07
APOM	0.00789435	0.602821772
APOO	-0.048781011	0.001294441
APOOL	-0.068520831	6.13E-06
APOPT1	-0.019360113	0.201885076
APP	-0.051166819	0.000738801
APPBP2	-0.057215877	0.000160424
APPL1	-0.035217265	0.020233499
APPL2	0.071852675	2.11E-06
APRT	-0.041698869	0.005965239
APTX	-0.06256263	3.66E-05
AQP1	0.009897484	0.51415149
AQP10	0.006823604	0.652877562
AQP11	-0.051812242	0.000632255
AQP12A	-0.012112848	0.424626072
AQP12B	-0.012112848	0.424626072
AQP2	0.002322056	0.878356088
AQP3	0.00482796	0.750313263
AQP4	0.040254053	0.007946513
AQP4-AS1	0.056209466	0.000209021
AQP5	-0.020989725	0.166467351
AQP6	0.091874527	1.29E-09
AQP7	-0.020795689	0.170421486
AQP7P1	-0.019033937	0.209589821
AQP7P3	-0.022916037	0.130875353
AQP8	-0.01271545	0.401949243
AQP9	0.022373024	0.140251874
AQPEP	-0.017907387	0.237832809
AQR	-0.039663394	0.008913467
AR	-0.055897076	0.00022672
ARAF	-0.0354611	0.019383281
ARAP1	0.068168771	6.85E-06
ARAP2	0.014930242	0.325042142
ARAP3	0.01728847	0.254445889
ARC	0.017505499	0.248530813
ARCN1	-0.069532462	4.46E-06
AREG	0.026190939	0.084236857
ARF1	0.113595195	5.84E-14
ARF3	-0.082004275	6.15E-08
ARF4	-0.009044976	0.551046916
ARF5	-0.056149082	0.000212338
ARF6	-0.004549808	0.764259375
ARFGAP1	-0.09742871	1.22E-10
ARFGAP2	-0.043657894	0.00398954
ARFGAP3	0.000146469	0.992297177
ARFGEF1	-0.09139521	1.57E-09
ARFGEF2	0.010485986	0.489452493
ARFIP1	-0.008782093	0.562681162
ARFIP2	-0.03983766	0.008617797
ARFRP1	-0.041903213	0.005724249
ARG1	0.081117022	8.53E-08
ARG2	-0.031363081	0.038664689
ARGFX	0.118032979	5.85E-15
ARGFXP2	0.000250339	0.986835046
ARGLU1	0.06454241	2.06E-05
ARHGAP1	-0.021652986	0.153471341
ARHGAP10	-0.049925036	0.000992115
ARHGAP11A	0.053286586	0.000440141
ARHGAP11B	-0.017436803	0.250392622
ARHGAP12	0.014304723	0.345725471
ARHGAP15	0.224261281	1.11E-50
ARHGAP17	-0.029096432	0.055081343
ARHGAP18	0.172625925	1.99E-30
ARHGAP19	-0.007975405	0.599103761
ARHGAP19-SLIT1	-0.033489291	0.027244763
ARHGAP20	-0.02241232	0.13955644
ARHGAP21	-0.012685772	0.403048776
ARHGAP22	0.08865466	4.77E-09
ARHGAP23	-0.060670424	6.26E-05
ARHGAP24	0.117766451	6.73E-15
ARHGAP25	0.235077824	1.19E-55
ARHGAP26	0.150246418	2.29E-23
ARHGAP26-AS1	0.063502618	2.79E-05
ARHGAP27	0.134430436	5.53E-19
ARHGAP28	-0.01428182	0.346498356
ARHGAP29	-0.005672891	0.708464369
ARHGAP30	0.106965785	1.54E-12
ARHGAP31	0.068611582	5.96E-06
ARHGAP32	-0.016910325	0.264984602
ARHGAP33	-0.092046956	1.20E-09
ARHGAP35	-0.081145487	8.44E-08
ARHGAP36	0.064130838	2.32E-05
ARHGAP39	-0.054716283	0.000307133
ARHGAP4	0.249588521	9.97E-63
ARHGAP40	-0.005189305	0.732317773
ARHGAP42	-0.019636995	0.195508458
ARHGAP44	-0.055247727	0.000268103
ARHGAP5	-0.101917095	1.64E-11
ARHGAP5-AS1	-0.036964407	0.014798982
ARHGAP6	0.141317229	7.85E-21
ARHGAP8	0.097292322	1.29E-10
ARHGAP9	0.208261739	8.42E-44
ARHGDIA	-0.031264656	0.039279621
ARHGDIB	0.347042968	2.88E-123
ARHGDIG	-0.058169678	0.000124355
ARHGEF1	0.055097174	0.00027866
ARHGEF10	0.012157843	0.422907432
ARHGEF10L	0.063492885	2.80E-05
ARHGEF11	-0.042684234	0.004881958
ARHGEF12	-0.004484537	0.767543209
ARHGEF15	0.004964957	0.743473993
ARHGEF16	-0.019158705	0.206617846
ARHGEF17	0.030277148	0.045921965
ARHGEF18	-0.027539915	0.069435155
ARHGEF19	0.022647468	0.135450274
ARHGEF2	-0.077764212	2.85E-07
ARHGEF25	-0.048745641	0.001305019
ARHGEF26	0.095378862	2.96E-10
ARHGEF26-AS1	0.135464611	2.96E-19
ARHGEF28	0.003746477	0.804953302
ARHGEF3	-0.049255886	0.001159882
ARHGEF3-AS1	-0.002187395	0.885360248
ARHGEF33	-0.021521887	0.155976988
ARHGEF35	-0.003998703	0.7921137
ARHGEF37	-0.017925652	0.237354426
ARHGEF38	0.010846645	0.47463748
ARHGEF38-IT1	0.006614397	0.662852468
ARHGEF39	0.028310699	0.061983732
ARHGEF4	-0.077926317	2.69E-07
ARHGEF40	0.006808176	0.653611059
ARHGEF5	-0.007662148	0.613529911
ARHGEF6	0.046914562	0.001974943
ARHGEF7	-0.061042137	5.64E-05
ARHGEF9	-0.095775179	2.49E-10
ARID1A	-0.022281701	0.14187833
ARID1B	-0.075424901	6.41E-07
ARID2	-0.039005341	0.01011331
ARID3A	0.006887819	0.649828111
ARID3B	0.044095449	0.003638998
ARID3C	-0.014836855	0.328077888
ARID4A	-0.017609581	0.245728464
ARID4B	-0.034620973	0.022450977
ARID5A	0.197481908	1.79E-39
ARID5B	0.065406591	1.59E-05
ARIH1	-0.03299154	0.02961831
ARIH2	-0.048974806	0.001237877
ARIH2OS	0.040670861	0.007321831
ARL1	-0.05515675	0.000274436
ARL10	-0.042778426	0.004788345
ARL11	0.066871793	1.02E-05
ARL13A	0.011676455	0.441504985
ARL13B	-0.003977211	0.793205596
ARL14	0.03803815	0.012137907
ARL14EP	-0.045264555	0.002835371
ARL14EPL	0.011497253	0.448545917
ARL15	-0.036481965	0.016153448
ARL16	-0.055524507	0.000249666
ARL17A	-0.083712683	3.25E-08
ARL17B	-0.070365026	3.42E-06
ARL2	-0.09979896	4.27E-11
ARL2-SNX15	-0.009182795	0.54499518
ARL2BP	-0.148485719	7.44E-23
ARL3	-0.06765371	8.03E-06
ARL4A	-0.200865233	8.34E-41
ARL4C	0.004471115	0.768219048
ARL4D	0.012457326	0.411572585
ARL5A	-0.008886076	0.558065099
ARL5B	0.011685254	0.441160886
ARL5C	0.021414254	0.158057237
ARL6	-0.00823404	0.587310189
ARL6IP1	0.069818364	4.07E-06
ARL6IP4	0.005960438	0.694413453
ARL6IP5	0.062380851	3.86E-05
ARL6IP6	-0.021189407	0.1624706
ARL8A	-0.116397923	1.38E-14
ARL8B	0.018770409	0.215968461
ARL9	0.000360112	0.981063204
ARMC1	-0.098298935	8.31E-11
ARMC10	0.061543543	4.90E-05
ARMC12	-0.009021183	0.552095027
ARMC2	-0.027260698	0.072309673
ARMC3	0.019681968	0.194486815
ARMC4	0.015623558	0.303077764
ARMC5	-0.030796166	0.042321609
ARMC6	-0.096290537	2.00E-10
ARMC7	-0.036801291	0.0152453
ARMC8	-0.089958531	2.82E-09
ARMC9	-0.007643416	0.61439739
ARMCX1	-0.080319901	1.14E-07
ARMCX2	0.007728696	0.61045243
ARMCX3	-0.085549444	1.61E-08
ARMCX4	-0.076762102	4.04E-07
ARMCX5	-0.096070142	2.20E-10
ARMCX5-GPRASP2	-0.056821332	0.000178049
ARMCX6	0.00236848	0.875943648
ARMS2	0.008435732	0.578188439
ARNT	-0.004468279	0.768361849
ARNT2	-0.162852724	3.21E-27
ARNTL	0.021684005	0.152882974
ARNTL2	0.069918043	3.95E-06
ARPC1A	-0.091187912	1.71E-09
ARPC1B	0.287320538	2.14E-83
ARPC2	0.094249481	4.78E-10
ARPC3	0.099365216	5.18E-11
ARPC4	0.051150315	0.000741732
ARPC4-TTLL3	-0.021396718	0.158398149
ARPC5	0.004156491	0.78410979
ARPC5L	-0.074028845	1.03E-06
ARPP19	-0.035359354	0.019734184
ARPP21	-0.177057567	6.02E-32
ARR3	-0.010443987	0.491193723
ARRB1	0.061877448	4.46E-05
ARRB2	0.077241048	3.42E-07
ARRDC1	0.051791127	0.000635502
ARRDC2	0.129766173	8.73E-18
ARRDC3	-0.00803128	0.596546805
ARRDC3-AS1	0.061008295	5.70E-05
ARRDC4	-0.072262964	1.85E-06
ARRDC5	0.068847398	5.54E-06
ARSA	0.112933627	8.16E-14
ARSB	0.018174752	0.230898281
ARSD	-0.007224728	0.63392589
ARSE	-0.00319197	0.833361495
ARSF	0.014875477	0.326820167
ARSG	-0.044213063	0.003549673
ARSH	0.041208244	0.006581576
ARSI	-0.006694905	0.659006678
ARSJ	0.025173508	0.097011076
ARSK	0.019142605	0.206999638
ART1	-0.000962175	0.94943233
ART3	-0.02011624	0.184822372
ART4	-0.018093339	0.232994463
ART5	-0.000239037	0.98742935
ARTN	0.006997629	0.644627052
ARV1	-0.073961417	1.05E-06
ARVCF	-0.070594128	3.18E-06
ARX	-0.036281398	0.016747855
AS3MT	0.065647026	1.48E-05
ASAH1	0.139447961	2.55E-20
ASAH2	-0.015036798	0.321600703
ASAH2B	-0.047527637	0.001721754
ASAP1	-0.028799783	0.057608043
ASAP1-IT1	0.019339387	0.202368426
ASAP2	-0.074590963	8.51E-07
ASAP3	-0.075632002	5.97E-07
ASB1	-0.058682625	0.000108268
ASB10	-0.012112848	0.424626072
ASB11	0.069387459	4.67E-06
ASB12	0.006712746	0.658155639
ASB13	-0.12114826	1.10E-15
ASB14	-0.023532594	0.120826345
ASB15	0.010913769	0.4719076
ASB16	-0.021610095	0.154287703
ASB16-AS1	0.017251372	0.25546671
ASB17	-0.017134096	0.258712485
ASB18	-0.002206576	0.884362046
ASB2	0.057762274	0.000138711
ASB3	-0.047475814	0.001741941
ASB4	0.017838919	0.239632029
ASB5	-0.002210299	0.884168291
ASB6	0.00514639	0.734447506
ASB7	-0.02917304	0.054444055
ASB8	-0.036783633	0.015294319
ASB9	0.002103669	0.889719679
ASB9P1	-0.022343429	0.140777378
ASCC1	-0.045175784	0.002890168
ASCC2	-0.043433897	0.004180609
ASCC3	-0.025252139	0.095971594
ASCL1	-0.138512475	4.56E-20
ASCL2	0.038574664	0.010974443
ASCL3	-0.005069148	0.738286008
ASCL4	-0.014836855	0.328077888
ASCL5	-0.008039872	0.59615406
ASF1A	-0.058622491	0.000110047
ASF1B	0.009875205	0.515099114
ASGR1	-0.037805769	0.012674878
ASGR2	0.041552257	0.006143734
ASH1L	-0.031426391	0.03827348
ASH1L-AS1	-0.033902305	0.025401656
ASH2L	-0.060204641	7.13E-05
ASIC1	-0.213736966	4.29E-46
ASIC2	-0.053007027	0.000471757
ASIC3	-0.047521835	0.001724004
ASIC4	-0.113286984	6.83E-14
ASIC5	0.001096101	0.942405219
ASIP	-0.035239842	0.020153431
ASL	0.015258176	0.314527191
ASMT	0.022061797	0.145854198
ASMTL	-0.045412774	0.002745986
ASMTL-AS1	0.03754645	0.013298818
ASNA1	-0.070663249	3.11E-06
ASNS	-0.0809055	9.22E-08
ASNSD1	-0.075164001	7.00E-07
ASPA	-0.035864421	0.018045369
ASPDH	-0.039995718	0.008357238
ASPG	-0.017134096	0.258712485
ASPH	-0.080778064	9.66E-08
ASPHD1	-0.057621339	0.00014403
ASPHD2	-0.035758775	0.018387769
ASPM	-0.011150737	0.462339884
ASPN	-0.016965782	0.263420515
ASPRV1	-0.013772382	0.363973547
ASPSCR1	-0.039962538	0.008411343
ASRGL1	-0.080600237	1.03E-07
ASS1	-0.001174384	0.938299778
ASTE1	-0.028867786	0.057020474
ASTL	0.090155308	2.61E-09
ASTN1	-0.080702583	9.93E-08
ASTN2	0.158793791	6.06E-26
ASUN	-0.066253894	1.23E-05
ASXL1	-0.038589122	0.010944508
ASXL2	0.016730395	0.270103294
ASXL3	-0.050267422	0.00091524
ASZ1	0.043141709	0.004442311
ATAD1	-0.091988	1.23E-09
ATAD2	0.001365935	0.928261277
ATAD2B	-0.048320899	0.001438421
ATAD3A	-0.029626507	0.050796446
ATAD3B	-0.027854939	0.06630533
ATAD3C	0.041401655	0.00633208
ATAD5	-0.06669259	1.08E-05
ATAT1	-0.127144134	3.94E-17
ATCAY	-0.215669696	6.43E-47
ATE1	-0.084402057	2.50E-08
ATF1	-0.014046153	0.354514975
ATF2	-0.033732835	0.026144459
ATF3	0.216125355	4.10E-47
ATF4	0.026345383	0.082422486
ATF5	0.019881997	0.189990216
ATF6	0.039075192	0.009979463
ATF6B	-0.006740767	0.656819906
ATF7	0.009375855	0.536573614
ATF7IP	-0.036765717	0.015344195
ATF7IP2	0.084737549	2.20E-08
ATG10	0.029873653	0.048896127
ATG12	-0.049201936	0.001174491
ATG13	-0.067768136	7.75E-06
ATG14	-0.027267242	0.072241204
ATG16L1	-0.069172318	5.00E-06
ATG16L2	0.098594184	7.29E-11
ATG2A	-0.017432938	0.250497665
ATG2B	-0.068427152	6.32E-06
ATG3	-0.083518427	3.50E-08
ATG4A	-0.021610807	0.154274129
ATG4B	-0.019709905	0.193854148
ATG4C	0.004991624	0.742145039
ATG4D	-0.03178186	0.03613888
ATG5	-0.042348593	0.005229148
ATG7	0.062863466	3.36E-05
ATG9A	-0.081151169	8.43E-08
ATG9B	-0.002575504	0.865199659
ATHL1	0.145044748	7.17E-22
ATIC	-0.053494859	0.000417885
ATL1	-0.076157192	4.98E-07
ATL2	-0.010970078	0.469624239
ATL3	-0.0287339	0.058182079
ATM	0.061331871	5.20E-05
ATMIN	-0.059558904	8.52E-05
ATN1	-0.077469216	3.16E-07
ATOH1	0.04401	0.003705171
ATOH7	1.61E-05	0.999153656
ATOH8	-0.041534708	0.006165419
ATOX1	-0.080111067	1.23E-07
ATP10A	0.019653651	0.195129636
ATP10B	-0.014376196	0.343320599
ATP10D	0.050385515	0.000890031
ATP11A	-0.022122684	0.144744934
ATP11B	0.001100271	0.942186521
ATP11C	0.008969877	0.554358434
ATP12A	-0.014836855	0.328077888
ATP13A1	-0.062215092	4.05E-05
ATP13A2	-0.040256076	0.007943369
ATP13A3	0.014653947	0.334076789
ATP13A4	0.039493451	0.009210493
ATP13A5	-0.001095899	0.942415824
ATP1A1	-0.015625998	0.303002271
ATP1A1OS	0.021390716	0.158514943
ATP1A2	0.04883611	0.001278121
ATP1A3	-0.088239016	5.63E-09
ATP1A4	0.010346938	0.495230032
ATP1B1	0.028388947	0.061265736
ATP1B2	0.050324738	0.000902924
ATP1B3	-0.010925337	0.471437997
ATP1B4	0.092544384	9.78E-10
ATP2A1	-0.012691542	0.402834866
ATP2A2	-0.059563787	8.51E-05
ATP2A3	0.03448703	0.022977185
ATP2B1	-0.032908129	0.030032976
ATP2B2	-0.07381539	1.10E-06
ATP2B3	0.005533635	0.715305295
ATP2B4	-0.099327746	5.27E-11
ATP2C1	-0.040382151	0.007749632
ATP2C2	-0.016744137	0.269709975
ATP4A	0.021190061	0.162457614
ATP4B	0.023212876	0.125959227
ATP5A1	0.044156444	0.003592422
ATP5B	-0.008699904	0.566342714
ATP5C1	-0.026837886	0.076847245
ATP5D	-0.067940055	7.35E-06
ATP5E	-0.031786827	0.036109791
ATP5EP2	-0.069465059	4.56E-06
ATP5F1	0.019438802	0.200057637
ATP5G1	-0.08476865	2.18E-08
ATP5G2	0.016079561	0.289182014
ATP5G3	-0.044016969	0.003699733
ATP5H	-0.045706829	0.002576228
ATP5I	-0.101103036	2.37E-11
ATP5J	-0.050445778	0.000877417
ATP5J2	-0.046981936	0.001945536
ATP5J2-PTCD1	-0.033951626	0.025188936
ATP5L	-0.052788097	0.000497981
ATP5L2	0.004493367	0.767098726
ATP5O	-0.052209895	0.000573918
ATP5S	-0.05540066	0.000257764
ATP5SL	-0.022392773	0.139902044
ATP6AP1	0.036563174	0.015918097
ATP6AP1L	-0.043177111	0.004409831
ATP6AP2	0.019967776	0.188085562
ATP6V0A1	-0.013911415	0.359150514
ATP6V0A2	0.014301676	0.345828214
ATP6V0A4	-0.028436583	0.060832012
ATP6V0B	0.059423155	8.85E-05
ATP6V0C	-0.021651939	0.153491217
ATP6V0CP3	0.006896944	0.649395276
ATP6V0D1	-0.020934301	0.167589701
ATP6V0D2	0.038182553	0.011814473
ATP6V0E1	0.044682774	0.003212476
ATP6V0E2	-0.115129633	2.66E-14
ATP6V0E2-AS1	-0.069920068	3.94E-06
ATP6V1A	-0.056204098	0.000209314
ATP6V1B1	-0.058355117	0.000118296
ATP6V1B2	0.028909594	0.056661722
ATP6V1C1	0.010005953	0.50955092
ATP6V1C2	-0.004094381	0.787257683
ATP6V1D	-0.058378257	0.00011756
ATP6V1E1	-0.042781072	0.004785739
ATP6V1E2	-0.036368264	0.016488101
ATP6V1F	-0.004410785	0.771258803
ATP6V1G1	-0.009083541	0.549350147
ATP6V1G2	-0.110702472	2.49E-13
ATP6V1G2-DDX39B	-0.034464334	0.023067399
ATP6V1G3	0.013465489	0.374762074
ATP6V1H	-0.056843896	0.000176994
ATP7A	0.036525418	0.016027139
ATP7B	-0.044847526	0.003101297
ATP8A1	-0.087491107	7.57E-09
ATP8A2	-0.050057374	0.000961719
ATP8B1	0.03605356	0.017446297
ATP8B2	0.048783818	0.001293605
ATP8B3	0.038495751	0.011139105
ATP8B4	0.239787087	6.76E-58
ATP8B5P	0.017864949	0.238946875
ATP9A	-0.07482382	7.86E-07
ATP9B	-0.052286794	0.000563231
ATPAF1	-0.046801461	0.002025228
ATPAF2	-0.033941581	0.025232138
ATPBD4	-0.050519545	0.000862201
ATPBD4-AS1	-0.0177815	0.241148281
ATPIF1	-0.023664238	0.118761038
ATR	-0.039081076	0.009968259
ATRAID	-0.021720329	0.152196181
ATRIP	-0.027212614	0.072814391
ATRN	-0.081673845	6.95E-08
ATRNL1	-0.082485579	5.15E-08
ATRX	-0.013861262	0.36088565
ATXN1	-0.033665538	0.02644459
ATXN10	-0.083540482	3.47E-08
ATXN1L	-0.043498875	0.004124346
ATXN2	-0.036232258	0.016896384
ATXN2L	-0.064376733	2.16E-05
ATXN3	-0.012282639	0.418162103
ATXN3L
ATXN7	-0.029927168	0.048492603
ATXN7L1	-0.059469152	8.74E-05
ATXN7L2	-0.017560629	0.247043701
ATXN7L3	0.007283821	0.631153757
ATXN7L3B	-0.100396498	3.26E-11
ATXN8OS	-0.040754416	0.007202037
AUH	-0.036432368	0.016298686
AUNIP	0.038023747	0.012170593
AUP1	0.043736259	0.00392459
AURKA	0.031778365	0.036159368
AURKAIP1	-0.054588031	0.000317318
AURKAPS1	-0.001964506	0.896972912
AURKB	-0.017505954	0.248518508
AURKC	0.005370479	0.723349378
AUTS2	-0.05162065	0.000662289
AVEN	-0.041878853	0.005752509
AVIL	-0.003988239	0.792645288
AVL9	-0.048556529	0.001362939
AVP	0.008045857	0.595880589
AVPI1	-0.021998598	0.147012482
AVPR1A	0.0768126	3.97E-07
AVPR1B	0.010810328	0.476118062
AVPR2	-0.014872338	0.326922293
AWAT1	-0.012145201	0.423389907
AWAT2	-0.012112848	0.424626072
AXDND1	0.015941235	0.293351115
AXIN1	-0.053948956	0.000372951
AXIN2	0.015755397	0.299015421
AXL	0.210113951	1.44E-44
AZGP1	-0.021661847	0.153303091
AZGP1P1	0.002907802	0.848007116
AZI1	-0.0381233	0.011946252
AZI2	-0.018244678	0.229108572
AZIN1	-0.016929771	0.264435418
AZU1	0.018649982	0.218929428
B2M	0.271852995	1.61E-74
B3GALNT1	-0.044772585	0.003151427
B3GALNT2	0.010941341	0.470788773
B3GALT1	-0.022284584	0.141826757
B3GALT2	-0.07746865	3.16E-07
B3GALT4	-0.011368946	0.453626071
B3GALT5	-0.027882826	0.066033953
B3GALT6	-0.050269234	0.000914848
B3GALTL	0.033562996	0.026907632
B3GAT1	-0.106101914	2.33E-12
B3GAT2	-0.00725879	0.632327349
B3GAT3	-0.0415835	0.006105299
B3GNT1	-0.057593794	0.000145092
B3GNT2	0.028111778	0.063840392
B3GNT3	-0.003149391	0.835552403
B3GNT4	-0.009598036	0.526963404
B3GNT5	0.209200612	3.44E-44
B3GNT6	0.07476709	8.01E-07
B3GNT7	-0.023137733	0.127189919
B3GNT8	-0.001657064	0.913026525
B3GNT9	-0.000889972	0.95322248
B3GNTL1	-0.065893691	1.37E-05
B4GALNT1	-0.07961248	1.47E-07
B4GALNT2	0.008910292	0.556992736
B4GALNT3	-0.008579446	0.571729728
B4GALNT4	-0.096160098	2.11E-10
B4GALT1	0.300380778	2.42E-91
B4GALT2	-0.060471468	6.62E-05
B4GALT3	-0.058622383	0.00011005
B4GALT4	0.000479847	0.974768676
B4GALT5	-0.020833796	0.169639418
B4GALT6	-0.068460864	6.25E-06
B4GALT7	-0.051789391	0.000635769
B9D1	-0.053795276	0.000387626
B9D2	0.025120811	0.097712742
BAALC	-0.134788034	4.46E-19
BAAT	-0.013070422	0.388937842
BABAM1	-0.058956302	0.000100509
BACE1	-0.077334482	3.31E-07
BACE1-AS	0.028817051	0.057458371
BACE2	-0.007418533	0.624853623
BACH1	-0.000624714	0.967155073
BACH2	-0.084718539	2.22E-08
BAD	-0.048803693	0.0012877
BAG1	-0.04430846	0.003478691
BAG2	-0.076963586	3.77E-07
BAG3	0.10879514	6.37E-13
BAG4	-0.025016949	0.099107532
BAG5	-0.031251613	0.039361728
BAG6	-0.047297108	0.001813235
BAGE	0.001065767	0.943996476
BAGE2	-0.016231926	0.284636169
BAGE3	-0.016231926	0.284636169
BAGE4	-0.008076488	0.594481653
BAGE5	-0.009003968	0.55285397
BAHCC1	-0.074432682	8.97E-07
BAHD1	-0.055255629	0.000267559
BAI1	-0.072863961	1.52E-06
BAI2	-0.050688386	0.000828291
BAI3	-0.070202933	3.60E-06
BAIAP2	0.061066359	5.61E-05
BAIAP2-AS1	0.033102423	0.029074704
BAIAP2L1	0.060155431	7.23E-05
BAIAP2L2	-0.043352802	0.004251804
BAIAP3	-0.003810105	0.801709192
BAK1	-0.032592318	0.031648474
BAMBI	-0.051490357	0.000683465
BANCR	-0.002630748	0.862336791
BANF1	-0.043852941	0.003829659
BANF2	-0.008564092	0.572418128
BANK1	0.01473002	0.331573262
BANP	0.004098053	0.787071519
BAP1	-0.058657526	0.000109007
BARD1	-0.007823714	0.606070257
BARHL1	-0.037151859	0.014300327
BARHL2	-0.00387696	0.798304265
BARX1	-0.017134096	0.258712485
BARX2	0.006236946	0.681000165
BASP1	-0.060186726	7.17E-05
BASP1P1	-0.003898789	0.797193338
BATF	0.053881854	0.000379294
BATF2	0.026668804	0.078725596
BATF3	0.056003887	0.000220516
BAX	0.057441979	0.000151077
BAZ1A	-0.010598257	0.484814138
BAZ1B	-0.076003767	5.25E-07
BAZ2A	-0.051723896	0.000645943
BAZ2B	0.022096385	0.145223271
BBC3	0.015517839	0.306361678
BBIP1	-0.038622688	0.010875295
BBOX1	0.073281895	1.32E-06
BBS1	-0.055114034	0.000277458
BBS10	-0.069242359	4.89E-06
BBS12	0.005716264	0.706338461
BBS2	-0.000654451	0.965592561
BBS4	-0.05898856	9.96E-05
BBS5	0.031911656	0.035385158
BBS7	-0.08115564	8.41E-08
BBS9	-0.061891757	4.44E-05
BBX	-0.077057536	3.64E-07
BCAM	-0.008565231	0.572367039
BCAN	-0.065074908	1.76E-05
BCAP29	-0.070858391	2.92E-06
BCAP31	0.054277995	0.000343259
BCAR1	-0.12753231	3.16E-17
BCAR3	0.048604978	0.001347878
BCAR4	-0.000439568	0.976886005
BCAS1	0.044408271	0.003405809
BCAS2	4.17E-05	0.997805838
BCAS3	-0.056125359	0.000213655
BCAS4	-0.013190642	0.384589977
BCAT1	0.075785527	5.66E-07
BCAT2	-0.042750244	0.004816183
BCCIP	-0.072176287	1.90E-06
BCDIN3D	0.012202013	0.421224281
BCDIN3D-AS1	0.036700363	0.015527352
BCHE	-0.071124809	2.68E-06
BCKDHA	-0.05188276	0.000621523
BCKDHB	0.035968894	0.017712277
BCKDK	-0.032091687	0.034361946
BCL10	0.022369091	0.140321626
BCL11A	0.003291616	0.82823929
BCL11B	-0.06012703	7.29E-05
BCL2	0.038303576	0.011549316
BCL2A1	0.298836269	2.22E-90
BCL2L1	0.016933471	0.264331031
BCL2L10	-0.012135088	0.423776087
BCL2L11	0.015818836	0.297073648
BCL2L12	0.076727368	4.09E-07
BCL2L13	-0.04163046	0.006047935
BCL2L14	-0.028902108	0.056725818
BCL2L15	0.125047833	1.29E-16
BCL2L2	-0.024810813	0.101922823
BCL2L2-PABPN1	-0.045240485	0.002850135
BCL3	-0.006738884	0.656909627
BCL6	-0.084535868	2.38E-08
BCL6B	-0.012353605	0.415477665
BCL7A	-0.105091294	3.76E-12
BCL7B	-0.024623828	0.104531259
BCL7C	-0.014806429	0.329070899
BCL9	-0.076976547	3.75E-07
BCL9L	-0.023549796	0.120554874
BCLAF1	0.000575049	0.969764947
BCMO1	-0.001032976	0.945716853
BCO2	0.03108111	0.040448553
BCOR	-0.052545746	0.000528592
BCORL1	-0.008723395	0.565294997
BCORP1	0.008729403	0.565027189
BCR	0.005477416	0.718073554
BCRP2	-0.000965771	0.949243565
BCRP3	-0.018450632	0.223894755
BCS1L	-0.060484105	6.60E-05
BCYRN1	-0.018238825	0.229257996
BDH1	0.037389734	0.013688908
BDH2	0.080223405	1.18E-07
BDKRB1	0.001386815	0.927167668
BDKRB2	0.005091194	0.737189787
BDNF	0.008718271	0.565523462
BDNF-AS	-0.023312135	0.124347823
BDP1	-0.064392045	2.15E-05
BEAN1	0.036806803	0.015230027
BECN1	-0.040057632	0.008257108
BEGAIN	0.015300451	0.313188126
BEND2	0.030000589	0.047943531
BEND3	-0.052609996	0.00052031
BEND3P3	0.008010503	0.597497039
BEND4	-0.045449199	0.002724418
BEND5	-0.062432894	3.80E-05
BEND6	-0.051710702	0.000648011
BEND7	-0.058719778	0.000107183
BEST1	0.06095426	5.79E-05
BEST2	-0.006928383	0.647904825
BEST3	-0.081421535	7.63E-08
BEST4	0.005088264	0.737335436
BET1	-0.030128307	0.047000843
BET1L	-0.016958936	0.263613244
BET3L	0.041552478	0.006143462
BEX1	-0.094413461	4.46E-10
BEX2	-0.122773233	4.55E-16
BEX4	-0.068372393	6.43E-06
BEX5	0.025712378	0.090064869
BFAR	-0.058558115	0.000111982
BFSP1	0.022438156	0.139100659
BFSP2	-0.016384515	0.280132352
BGLAP	0.000390321	0.979474964
BGN	0.03442998	0.023204541
BHLHA15	0.042247631	0.005337862
BHLHA9
BHLHB9	-0.03819642	0.011783819
BHLHE22	-0.017134096	0.258712485
BHLHE23	-0.012112848	0.424626072
BHLHE40	0.098222597	8.59E-11
BHLHE40-AS1	0.015074847	0.32037764
BHLHE41	0.248763893	2.59E-62
BHMT	0.010557311	0.486503008
BHMT2	0.100525866	3.08E-11
BICC1	0.007648016	0.61418428
BICD1	-0.049472578	0.001102881
BICD2	-0.043544921	0.004084892
BID	0.040328266	0.007831912
BIK	0.011638228	0.443001592
BIN1	0.043345148	0.00425858
BIN2	0.275454608	1.55E-76
BIN3	-0.00327716	0.82898194
BIRC2	5.07E-05	0.997336212
BIRC3	0.102343678	1.35E-11
BIRC5	0.010297596	0.497288923
BIRC6	-0.03588059	0.017993461
BIRC7	-0.024230361	0.110193069
BIRC8	0.002706869	0.858394942
BIVM	-0.12123222	1.05E-15
BIVM-ERCC5	-0.053508695	0.000416444
BLCAP	-0.087713289	6.93E-09
BLID	-0.012744612	0.400870556
BLK	0.017682372	0.243781818
BLM	-0.008388903	0.580300369
BLMH	-0.078056913	2.57E-07
BLNK	0.231923415	3.55E-54
BLOC1S1	-0.058769783	0.000105738
BLOC1S1-RDH5	-0.002380077	0.875341122
BLOC1S2	-0.036345964	0.016554445
BLOC1S3	-0.008362065	0.581512388
BLOC1S4	-0.028557124	0.059745841
BLOC1S5	0.020472075	0.177172035
BLOC1S5-TXNDC5	0.001643807	0.913719634
BLOC1S6	-0.015474791	0.307705611
BLVRA	-0.109123068	5.43E-13
BLVRB	0.082847341	4.50E-08
BLZF1	0.003367928	0.824321453
BMF	0.027364307	0.071231862
BMI1	-0.017274595	0.254827357
BMP1	-0.043482003	0.004138888
BMP10	-0.019158705	0.206617846
BMP15	-0.012112848	0.424626072
BMP2	-0.194419013	2.73E-38
BMP2K	0.070024591	3.82E-06
BMP3	0.012606498	0.405994621
BMP4	-0.12006249	1.98E-15
BMP5	0.015475642	0.307678993
BMP6	-0.036395512	0.016407352
BMP7	-0.039834733	0.00862269
BMP8A	0.055287608	0.00026537
BMP8B	0.001758732	0.907713501
BMPER	-0.06800448	7.20E-06
BMPR1A	-0.030653999	0.043283236
BMPR1B	0.067667635	8.00E-06
BMPR2	0.00254601	0.86672882
BMS1	-0.1007711	2.76E-11
BMS1P1	-0.068328587	6.51E-06
BMS1P2	-0.066501237	1.14E-05
BMS1P4	-0.006336922	0.676174818
BMS1P5	-0.064595033	2.03E-05
BMS1P6	-0.07001231	3.83E-06
BMX	-0.012112848	0.424626072
BNC1	-0.026983901	0.075254687
BNC2	0.105574958	2.99E-12
BNIP1	-0.057620593	0.000144059
BNIP2	0.042049537	0.005557114
BNIP3	-0.096355097	1.94E-10
BNIP3L	-0.029373308	0.052807053
BNIPL	0.066124425	1.28E-05
BOC	-0.081564506	7.24E-08
BOD1	-0.030654509	0.043279757
BOD1L1	-0.026954934	0.07556847
BOD1L2	0.020390689	0.178900662
BOK	-0.038657642	0.010803633
BOK-AS1	0.004763456	0.75354031
BOLA1	-0.062353012	3.89E-05
BOLA2	-0.08288225	4.44E-08
BOLA2B	-0.08288225	4.44E-08
BOLA3	-0.071523413	2.35E-06
BOLA3-AS1	0.011190132	0.460759846
BOLL	-0.014036178	0.35485687
BOP1	-0.103440595	8.12E-12
BORA	-0.02740319	0.070830782
BPESC1	0.007950007	0.600267636
BPGM	-0.067901336	7.44E-06
BPHL	-0.044690934	0.003206885
BPI	0.001438438	0.924464499
BPIFA1	0.000115788	0.993910678
BPIFA2
BPIFA3	-0.012112848	0.424626072
BPIFA4P	-0.014836855	0.328077888
BPIFB1	-0.019158705	0.206617846
BPIFB2	-0.002643196	0.861691949
BPIFB3	-0.012112848	0.424626072
BPIFB4	-0.013806154	0.362798304
BPIFB6	-0.017134096	0.258712485
BPIFC	-0.002456813	0.87135645
BPNT1	-0.005936437	0.695582308
BPTF	-0.058413598	0.000116443
BPY2	-0.017134096	0.258712485
BPY2B	-0.017134096	0.258712485
BPY2C	-0.017134096	0.258712485
BRAF	-0.01522112	0.315704048
BRAP	-0.063806397	2.55E-05
BRAT1	-0.011525025	0.447450585
BRCA1	0.044123356	0.00361762
BRCA2	0.023256482	0.125249321
BRCC3	-0.054840161	0.000297586
BRD1	0.017090097	0.25993755
BRD2	0.05164797	0.000657926
BRD3	-0.077725325	2.88E-07
BRD4	0.007467161	0.622586093
BRD7	-0.076085187	5.11E-07
BRD7P3	0.006234524	0.681117211
BRD8	-0.13149376	3.18E-18
BRD9	-0.06860938	5.97E-06
BRDT	0.011111279	0.463925479
BRE	-0.027697257	0.067857101
BRE-AS1	0.170029676	1.48E-29
BREA2	0.017158195	0.258043186
BRF1	-0.044819515	0.003119949
BRF2	-0.048932893	0.001249913
BRI3	-0.010944113	0.470676382
BRI3BP	-0.002648132	0.861436267
BRICD5	-0.042798951	0.004768162
BRIP1	0.152024632	6.84E-24
BRIX1	-0.048949899	0.001245017
BRK1	0.010523625	0.487894822
BRMS1	-0.034718788	0.022073349
BRMS1L	-0.072423374	1.75E-06
BROX	-0.045171626	0.002892759
BRPF1	-0.031386281	0.038520933
BRPF3	-0.094932972	3.58E-10
BRS3	-0.004082164	0.787877328
BRSK1	-0.035342342	0.019793395
BRSK2	-0.093228677	7.35E-10
BRWD1	-0.050166578	0.000937289
BRWD1-AS1	-0.00547452	0.718216254
BRWD1-IT2	-0.023480638	0.121649149
BRWD3	-0.037056004	0.014553437
BSCL2	-0.021797197	0.150750547
BSDC1	-0.03153455	0.037612921
BSG	-0.026491736	0.080732518
BSN	-0.097959667	9.65E-11
BSN-AS2	0.028512675	0.060144479
BSND	0.001751513	0.908090646
BSPH1
BSPRY	-0.019862808	0.190418236
BST1	0.020520872	0.176141587
BST2	0.229395639	5.21E-53
BSX	-0.008564092	0.572418128
BTAF1	0.017435939	0.250416104
BTBD1	-0.020447617	0.177690204
BTBD10	-0.019655141	0.195095774
BTBD11	-0.023850232	0.115890329
BTBD16	-0.020114805	0.184853706
BTBD17	-0.071820112	2.14E-06
BTBD18	-0.020405608	0.178582857
BTBD19	0.171906433	3.48E-30
BTBD2	-0.045219046	0.002863344
BTBD3	-0.041594386	0.006091958
BTBD6	-0.029340891	0.053069204
BTBD7	-0.050304501	0.000907255
BTBD8	-0.030218148	0.046347112
BTBD9	-0.069817516	4.08E-06
BTC	-0.033763936	0.026006753
BTD	-0.073724566	1.14E-06
BTF3	0.05735751	0.000154508
BTF3L4	-0.069591865	4.38E-06
BTF3P11	-0.029662452	0.050516283
BTG1	0.033481947	0.027278555
BTG2	0.19152747	3.44E-37
BTG3	0.001948193	0.89782373
BTG4	0.001306387	0.931380792
BTK	0.198556985	6.79E-40
BTLA	0.013215954	0.383678324
BTN1A1	-0.019158705	0.206617846
BTN2A1	-0.033689605	0.026336917
BTN2A2	0.049018901	0.001225329
BTN2A3P	0.014788893	0.3296441
BTN3A1	0.031762182	0.03625434
BTN3A2	0.073176789	1.37E-06
BTN3A3	-0.021646646	0.153591794
BTNL2	0.007443006	0.623711978
BTNL3	0.010792206	0.476857799
BTNL8	-0.000427461	0.977522449
BTNL9	-0.011256162	0.458118278
BTRC	-0.07340727	1.27E-06
BUB1	-0.008880934	0.558292925
BUB1B	0.009759672	0.520027599
BUB3	-0.077212224	3.45E-07
BUD13	-0.054169141	0.000352828
BUD31	-0.029669971	0.050457839
BVES	0.071859842	2.11E-06
BVES-AS1	0.039350249	0.009467603
BYSL	-0.096986458	1.48E-10
BZRAP1	-0.03599445	0.017631621
BZRAP1-AS1	0.053161388	0.000454047
BZW1	-0.008196146	0.589031398
BZW2	-0.116762773	1.14E-14
C10orf10	-0.006795635	0.654207595
C10orf105	0.036653126	0.015660932
C10orf107	0.007454523	0.62317506
C10orf11	0.206838074	3.24E-43
C10orf111	0.050245573	0.000919976
C10orf113	-0.017727869	0.24257059
C10orf114	-0.020989725	0.166467351
C10orf118	-0.011991003	0.429300476
C10orf12	-0.028993205	0.055949889
C10orf120	0.000708393	0.962758543
C10orf128	0.100908577	2.59E-11
C10orf129	-0.0171221	0.25904608
C10orf131	0.019822378	0.191322356
C10orf137	-0.034933917	0.021262195
C10orf2	-0.078632517	2.09E-07
C10orf25	-0.017366462	0.252309066
C10orf32	0.009730035	0.521295791
C10orf32-AS3MT	-0.016580905	0.274407239
C10orf35	-0.003260303	0.829848156
C10orf40	-0.005345705	0.724573531
C10orf53	-0.010063095	0.507136039
C10orf54	0.338852809	3.00E-117
C10orf55	0.047357838	0.001788712
C10orf62	0.023375002	0.123335555
C10orf67	0.023251951	0.125322948
C10orf68	-0.001462828	0.923187673
C10orf71	-0.010508335	0.488527258
C10orf76	0.027401361	0.070849612
C10orf82	0.021930942	0.148260211
C10orf88	-0.048029258	0.001537177
C10orf90	-0.039295558	0.009567475
C10orf91	0.033377588	0.027762645
C10orf95	-0.013128848	0.386821089
C10orf99	0.029127498	0.054822166
C11orf1	-0.001923178	0.899128619
C11orf16	0.011174926	0.461369365
C11orf21	0.008081992	0.59423049
C11orf24	-0.021827916	0.150175747
C11orf30	-0.040141067	0.008123871
C11orf31	0.007122915	0.638714177
C11orf34	0.000408472	0.978520726
C11orf35	0.048668837	0.001328262
C11orf40	0.007068652	0.641272315
C11orf42	0.01303834	0.390103169
C11orf44	0.03241485	0.032588578
C11orf45	0.053541401	0.000413057
C11orf48	-0.058194108	0.000123541
C11orf49	-0.021590005	0.154671216
C11orf52	-0.004922875	0.745572732
C11orf53	-0.017134096	0.258712485
C11orf54	-0.015930829	0.29366637
C11orf57	-0.05510686	0.000277969
C11orf58	0.010953963	0.470277112
C11orf63	0.063112941	3.13E-05
C11orf65	-0.0117066	0.440326785
C11orf68	-0.042394585	0.005180291
C11orf70	0.05302528	0.000469629
C11orf71	-0.083189928	3.96E-08
C11orf73	-0.088504521	5.06E-09
C11orf74	-0.073385545	1.28E-06
C11orf75	0.14536918	5.81E-22
C11orf80	0.005074152	0.73803713
C11orf82	-0.015488831	0.307266847
C11orf83	-0.043262249	0.0043326
C11orf84	-0.004870975	0.748163687
C11orf85
C11orf86	0.046519468	0.002155758
C11orf87	0.009343033	0.53800071
C11orf88	0.005134112	0.735057219
C11orf91	-0.017368267	0.252259761
C11orf92	0.047689842	0.001659952
C11orf93	0.02173944	0.151835786
C11orf94	-0.0123176	0.416838345
C11orf95	-0.059017446	9.88E-05
C11orf96	-0.062978979	3.25E-05
C12orf10	-0.063352105	2.92E-05
C12orf23	-0.050707997	0.000824433
C12orf29	-0.087087322	8.87E-09
C12orf36	-0.023583343	0.12002686
C12orf39	-0.007555794	0.618462321
C12orf4	-0.04744517	0.001753981
C12orf40	-0.001506911	0.920880374
C12orf42	-0.002685206	0.859516375
C12orf43	-0.024940576	0.100143262
C12orf44	0.001305627	0.93142061
C12orf45	-0.068427361	6.32E-06
C12orf49	-0.037966895	0.012300375
C12orf5	0.06261437	3.61E-05
C12orf50	0.001880749	0.901342542
C12orf52	-0.051311296	0.000713596
C12orf54	-0.002016344	0.894270031
C12orf56	0.047238579	0.001837161
C12orf57	-0.044543785	0.00330908
C12orf60	-0.001588575	0.91660789
C12orf61	0.022038786	0.146275132
C12orf65	0.080745629	9.77E-08
C12orf66	-0.012225806	0.420319266
C12orf68	-0.017805064	0.240525208
C12orf69	-0.017510792	0.248387766
C12orf70	-0.000226654	0.988080547
C12orf71	-0.020188632	0.183246486
C12orf73	-0.048207182	0.001476211
C12orf74	0.007343937	0.628338944
C12orf75	0.171879436	3.56E-30
C12orf76	-0.102322634	1.36E-11
C12orf77	0.053352822	0.000432946
C13orf35	0.007433084	0.624174747
C13orf45	-0.010254992	0.499070357
C14orf1	-0.100634624	2.93E-11
C14orf101	-0.050494578	0.000867323
C14orf105	0.047753135	0.001636394
C14orf119	-0.013438111	0.37573404
C14orf132	0.048493314	0.001382822
C14orf142	-0.035859615	0.018060823
C14orf159	-0.042966538	0.004606232
C14orf166	-0.046896524	0.001982885
C14orf166B	-0.027258881	0.072328693
C14orf169	0.046773346	0.002037908
C14orf177	-0.012112848	0.424626072
C14orf178	0.018868052	0.213588906
C14orf180	-0.037238495	0.014074911
C14orf182	0.042822613	0.004744992
C14orf183	-0.000186142	0.990210869
C14orf2	-0.054360064	0.000336206
C14orf23	0.090245554	2.51E-09
C14orf28	-0.039008306	0.010107597
C14orf37	-0.08534251	1.75E-08
C14orf39	-0.007446922	0.623529379
C14orf64	-0.041025974	0.006824753
C14orf79	0.001505134	0.920973386
C14orf80	-0.036607175	0.015791843
C14orf93	-0.027314641	0.071746866
C15orf26	0.031613914	0.037134415
C15orf27	-0.016993981	0.262627634
C15orf32	-0.012522895	0.409115191
C15orf37	0.036239035	0.016875834
C15orf38	-0.02555437	0.092058878
C15orf38-AP3S2	-0.044991921	0.003006751
C15orf39	0.085459382	1.67E-08
C15orf40	0.033005173	0.029551005
C15orf41	-0.052686943	0.000510551
C15orf43	-0.000921062	0.951590297
C15orf48	0.015383025	0.310583435
C15orf52	0.006970636	0.645903975
C15orf53	0.02685486	0.076660724
C15orf54	-0.020989725	0.166467351
C15orf55	-0.011148854	0.462415483
C15orf56	0.039300788	0.009557883
C15orf57	-0.052379115	0.000550646
C15orf59	-0.018767551	0.21603839
C15orf60	-0.01696703	0.26338539
C15orf61	-0.0819224	6.34E-08
C15orf62	-0.01400336	0.355983133
C16orf11	-0.000769459	0.959550853
C16orf13	-0.06548328	1.55E-05
C16orf3	-0.007815889	0.606430641
C16orf45	-0.154055963	1.69E-24
C16orf46	-0.030566489	0.04388429
C16orf52	-0.040725937	0.007242669
C16orf54	0.085362049	1.73E-08
C16orf55	-0.03958445	0.009050365
C16orf58	-0.049545679	0.001084243
C16orf59	-0.030175876	0.046653743
C16orf62	-0.059701869	8.19E-05
C16orf70	-0.019719433	0.193638725
C16orf71	-0.007062387	0.641567955
C16orf72	0.005505405	0.716694886
C16orf74	-0.001285666	0.932466592
C16orf78	-0.003059086	0.840203267
C16orf80	-0.084488287	2.42E-08
C16orf82	0.004497464	0.76689252
C16orf86	-0.007830303	0.605766915
C16orf87	-0.064838652	1.88E-05
C16orf88	-0.066603538	1.11E-05
C16orf89	0.016909228	0.26501562
C16orf90	-0.022674104	0.134991108
C16orf91	-0.065075685	1.76E-05
C16orf92	-0.048881774	0.00126474
C16orf93	-0.01760779	0.245776491
C16orf95	-0.040424178	0.007685996
C16orf96	-0.030389178	0.04512374
C16orf97
C17orf100	-0.032168582	0.03393267
C17orf102	0.021461363	0.157144172
[truncated: 21,687 more rows]
